# Supplementary material for: Potent high-avidity neutralizing antibodies and T cell responses after COVID-19 vaccination in individuals with B cell lymphoma and multiple myeloma
Source: Nat Cancer. 2022 Dec 21;4(1):81–95. doi: 10.1038/s43018-022-00502-x (PMC9886553; doi:10.1038/s43018-022-00502-x)
Supplement: Supplementary file 3 — Statistical source data. [file 43018_2022_502_MOESM3_ESM.xlsx]

## Sheet: Fig.1B
anti-spike IgG antibody levels (BAU/mL)
healthy, 2-8 weeks post vacc. 2, visit#2	hematological, 2-8 weeks post vacc. 2, visit#2	healthy, 5 months post vacc. 2, visit#3	hematological, 5 months post vacc. 2, visit#3	healthy, 2-8 weeks post vacc. 3, visit#4	hematological, 2-8 weeks post vacc. 3, visit#4
2495.49	0.1	439.32	0.2056	3935.71
5760	2.2682	2295.1	0.8101	5588.17	0.56
1865.07	0.1	484.53	0.1397	1575.49	0.1246
	0.1		0.1		0.1
1768.22	0.1	449.08	0.1	3045.52	0.2126
5309.36	0.1	986.08	0.1164	2820.44	0.2359
4975.53	285.088		65.9741		59.4144
	38.7118		15.2933		127.601
	137.764		6.1951		139.56
	18.6319		9.6987		231.464
	237.779				416.083
	76.8565		5.3749		667.376
	0.1		31.2894		1130.43
	220.747		35.1829		1200.4
	838.384		254.516		1466.06
	672.51		146.093		1914.12
5760	142.159	756.58	24.8594	3029.07	2816.7
	2490.28		2238		4022.55
	63.8041		101.362		4050.41
	638.982		164.123		4050.41
	815.772		296.384		4050.41
	3667.88		942.194		4050.41
	3212.46		1075.28		4050.41
3018.8	0.1	901.31	0.1246	1355.61
3765.6	1.61	719.44		3236.29
	1735.09		166.652
	0.1
	50.5997
	56.8677
	268.238
2098.38	28.7984	847.05	35.3428		26.4775
	81.3423		28.2212		149.187
2488.5	2615.39	370.76	639.595	1715.94	4050.41
2915.45	0.1114	850.42	0.1	3962.15	8.4684
	206.551		7.1439		134.013
	94.0606		3.3851		161.94
	349.479		168.743		4050.41
	872.367		225.196		4050.41
4712.84	2908.17	731.94		3630.02
	0.405				0.8992
	733.883		103.615		4050.41
2968.47	0.1418	494.72	0.2613		2.1518
	7.1591				329.627
4458.94	0.1	531.42	0.1	2113.84
5760	0.1215	1209.26		4181.37
5065.74	0.5772	819.28		3215.25	0.5043
3615.21	0.6278	196.66	0.7017	2683.7
	0.1721
368.75	264.34	90.22	63.1408	912.27	18.2116
	1.7417		0.6936		207.688
	0.6784
	279.61		56.41		2438.69
3132.77	0.8202	253.28		959	0.9194
	1003.95			3739.77
	648.582		137.228		4050.41
	1771.93		246.01		1980.95
294.64	0.1	685.78	4.3542

## Sheet: Fig.1B_statistics
healthy
Dunn's multiple comparisons test	Mean rank diff.	Significant?	Summary	Adjusted P Value
visit #2 vs. visit #3	27.15	Yes	****	<0.0001
visit #2 vs. visit #4	2.611	No	ns	>0.9999
visit #3 vs. visit #4	-24.54	Yes	****	<0.0001
hematological
Dunn's multiple comparisons test	Mean rank diff.	Significant?	Summary	Adjusted P Value
visit #2 vs. visit #3	6.815	No	ns	>0.9999
visit #2 vs. visit #4	-24.56	Yes	**	0.0092
visit #3 vs. visit #4	-31.38	Yes	**	0.0013

## Sheet: Fig.1C
anti-spike IgG antibody levels (BAU/mL)
LY untreated, 2-8 weeks post vacc. 2, visit#2	LY Rx 12-60, 2-8 weeks post vacc. 2, visit#2	LY Rx < 12, 2-8 weeks post vacc. 2, visit#2	MM untreated, 2-8 weeks post vacc. 2, visit#2	MM treated, 2-8 weeks post vacc. 2, visit#2	LY untreated, 5 months post vacc. 2, visit#3	LY Rx 12-60, 5 months post vacc. 2, visit#3	LY Rx < 12, 5 months post vacc. 2, visit#3	MM untreated, 5 months post vacc. 2, visit#3	MM treated, 5 months post vacc. 2, visit#3	LY untreated, 2-8 weeks post vacc. 3, visit#4	LY Rx 12-60, 2-8 weeks post vacc. 3, visit#4	LY Rx < 12, 2-8 weeks post vacc. 3, visit#4	MM untreated, 2-8 weeks post vacc. 3, visit#4	MM treated, 2-8 weeks post vacc. 3, visit#4
0.405	142.159	2.2682	63.8041	56.8677		24.8594	0.8101	101.362		0.8992	2816.7	0.56	4050.41
648.582	28.7984	0.1	137.764	220.747	137.228	35.3428	0.1	6.1951	35.1829	4050.41	26.4775	4.3542	139.56	1200.4
94.0606	2908.17	0.1	1735.09	50.5997	3.3851		0.2056	166.652		161.94
1.7417	264.34	0.1	872.367	638.982	0.6936	63.1408	0.1164	225.196	164.123	207.688	18.2116	0.2359	4050.41	4050.41
2490.28	0.6278	0.1114	838.384	237.779	2238	0.7017	0.1	254.516		4022.55		8.4684	1466.06	416.083
3667.88	2615.39	0.1	0.1	672.51	942.194	639.595	0.1397	31.2894	146.093	4050.41	4050.41	0.1246	1130.43	1914.12
7.1591	285.088	0.1215	1771.93	18.6319		65.9741		246.01	9.6987	329.627	59.4144		1980.95	231.464
268.238	1003.95	0.5772	733.883	206.551				103.615	7.1439			0.5043	4050.41	134.013
38.7118	81.3423	0.1	349.479	76.8565	15.2933	28.2212	0.1	168.743	5.3749	127.601	149.187		4050.41	667.376
		0.1		3212.46			0.1		1075.28			0.2126		4050.41
		1.61		0.1721
		0.1		815.772			0.1246		296.384					4050.41
		0.8202										0.9194
		0.1418					0.2613					2.1518

## Sheet: Fig.1C_statistics
LY untreated
Dunn's multiple comparisons test	Mean rank diff.	Significant?	Summary	Adjusted P Value
visit #2 vs. visit #3	0.7778	No	ns	>0.9999
visit #2 vs. visit #4	-4.097	No	ns	0.641
visit #3 vs. visit #4	-4.875	No	ns	0.5493
LY Rx 12-60
Dunn's multiple comparisons test	Mean rank diff.	Significant?	Summary	Adjusted P Value
visit #2 vs. visit #3	5.27	No	ns	0.322
visit #2 vs. visit #4	1.389	No	ns	>0.9999
visit #3 vs. visit #4	-3.881	No	ns	0.8481
LY Rx <12
Dunn's multiple comparisons test	Mean rank diff.	Significant?	Summary	Adjusted P Value
visit #2 vs. visit #3	0.4929	No	ns	>0.9999
visit #2 vs. visit #4	-11.02	Yes	*	0.0196
visit #3 vs. visit #4	-11.52	Yes	*	0.0248
MM untreated
Dunn's multiple comparisons test	Mean rank diff.	Significant?	Summary	Adjusted P Value
visit #2 vs. visit #3	4.889	No	ns	0.5231
visit #2 vs. visit #4	-7.847	No	ns	0.1033
visit #3 vs. visit #4	-12.74	Yes	**	0.0018
MM treated
Dunn's multiple comparisons test	Mean rank diff.	Significant?	Summary	Adjusted P Value
visit #2 vs. visit #3	3.667	No	ns	>0.9999
visit #2 vs. visit #4	-8.361	No	ns	0.0776
visit #3 vs. visit #4	-12.03	Yes	*	0.0109
visit #2
Dunn's multiple comparisons test	Mean rank diff.	Significant?	Summary	Adjusted P Value
LY untreated vs. LY Rx 12-60	-1.667	No	ns	>0.9999
LY untreated vs. LY Rx <12	14.15	Yes	**	0.0012
LY Rx 12-60 vs. LY Rx <12	15.82	Yes	***	0.0002
visit #3
LY untreated vs. LY Rx 12-60	0.2857	No	ns	>0.9999
LY untreated vs. LY Rx <12	11.3	Yes	**	0.0037
LY Rx 12-60 vs. LY Rx <12	11.01	Yes	**	0.0029
visit #4
LY untreated vs. LY Rx 12-60	1.542	No	ns	>0.9999
LY untreated vs. LY Rx <12	11.43	Yes	**	0.0016
LY Rx 12-60 vs. LY Rx <12	9.889	Yes	*	0.0169
MM treated, 2-8 weeks post vacc. 2, visit#2
vs.
MM untreated, 2-8 weeks post vacc. 2, visit#2
Mann Whitney test
P value	0.2469
Exact or approximate P value?	Exact
P value summary	ns
Significantly different (P < 0.05)?	No
One- or two-tailed P value?	Two-tailed
MM treated, 5 months post vacc. 2, visit#3
vs.
MM untreated, 5 months post vacc. 2, visit#3
Mann Whitney test
P value	0.6058
Exact or approximate P value?	Exact
P value summary	ns
Significantly different (P < 0.05)?	No
One- or two-tailed P value?	Two-tailed
MM treated, 2-8 weeks post vacc. 3, visit#4
vs.
MM untreated, 2-8 weeks post vacc. 3, visit#4
Mann Whitney test
P value	0.3524
Exact or approximate P value?	Exact
P value summary	ns
Significantly different (P < 0.05)?	No
One- or two-tailed P value?	Two-tailed

## Sheet: Fig.1D
anti-spike IgG antibody aviditiy (%)
healthy, 2-8 weeks post vacc. 2, visit#2	hematological, 2-8 weeks post vacc. 2, visit#2	healthy, 5 months post vacc. 2, visit#3	hematological, 5 months post vacc. 2, visit#3	healthy, 2-8 weeks post vacc. 3, visit#4	hematological, 2-8 weeks post vacc. 3, visit#4
61.55	62.3	59.06	62.5	79	85.46
64.68	64.1	40.67	74.85		94.75
28.92	63.3	23.37	76.03	73.01	89.42
29.99	49.7	33.65	80.18		87.16
46.05	14.9	46.15	73.35	79.5
59.38	71.1	42.05	72.82	80.2	81.98
47.55	81.5	52.24	62.42		83.61
47.97	62.8	48.34	77.89		100
62.92	46.3	39.09	76.37		88.62
65.67	31.8	62.92	77.12		48.43
46.67	55.1	51.16	75.26	79.24	95.63
51.76	37.4	49.77	65.19	82.76	88.55
38.94	69.2	36.04		79.35	82.04
60.92	62.6	55.42			91.45
37.46	57.9	36.34		87.66	74.38
	65.5	55.65			87.26
38.07	66.2	45.47		94.56	81.36
27.18	60.8	29.02		85.68	80.94
50.19	72.2	42.68		84.86	86.18
58.05	62.2	34.42			89.4
55.96		48.73			83.85
					72.91
					100
					92.08

## Sheet: Fig.1D_statistics
healthy
Dunn's multiple comparisons test	Mean rank diff.	Significant?	Summary	Adjusted P Value
visit #2 vs. visit #3	4.93	No	ns	0.8934
visit #2 vs. visit #4	-23.48	Yes	***	0.0001
visit #3 vs. visit #4	-28.4	Yes	****	<0.0001
hematological
Dunn's multiple comparisons test	Mean rank diff.	Significant?	Summary	Adjusted P Value
visit #2 vs. visit #3	-12.58	No	ns	0.0944
visit #2 vs. visit #4	-28.71	Yes	****	<0.0001
visit #3 vs. visit #4	-16.12	Yes	*	0.0141
