# Supplementary material for: Potent high-avidity neutralizing antibodies and T cell responses after COVID-19 vaccination in individuals with B cell lymphoma and multiple myeloma
Source: Nat Cancer. 2022 Dec 21;4(1):81–95. doi: 10.1038/s43018-022-00502-x (PMC9886553; doi:10.1038/s43018-022-00502-x)
Supplement: Supplementary file 4 — Statistical source data. [file 43018_2022_502_MOESM4_ESM.xlsx]

## Sheet: Fig.2A
2-8 weeks post vacc. 2, visit #2, IC50 neutralization, normalized to 10^7 viral RNA copies
healthy, EU1	hematological, EU1	healthy, alpha	hematological, alpha	healthy, beta	hematological, beta	healthy, gamma	hematological, gamma	healthy, delta	hematological, delta	healthy, omicron	hematological, omicron
789.19	10	466.97	10	58.53	10	251.06	10	488.32	10	36.42	10
137.49	15.7558	85.62	10	48.15	10	202.65	10	54.95	10	21.81	10
218.93	15.4203	100.49	10	10	10	118.02	10	75.52	10	22.99	10
1180.78	10	369.95	10	180.76	10	462.71	10	352.27	10	26	10
174.41	10	99.28	10	50.73	10	103.95	10	100.61	10	24.61	10
122.18	10	91.34	10	41.44	10	202.18	10	91.1	10	18.2	10
1281.41	16.6079	10	10	533.78	10	1932.65	10	811.49	10		10
523.67	10	161.32	10	156.95	10	150.86	10	122.57	10	260.55	10
1082.33	14.5863	99.24	10	47.88	10	191.11	10	96.95	10	16.09	10
423.85	10	153.39	10	83.92	10	275.17	10	107.89	10	10	10
581.91	13.9789	378.37	10	66.88	10	243.08	10	79.32	10	46.85	10
127.7	10	96.13	10	46.86	10	115.3	10	92.26	10	23	10
145.42	26.4893	95.97	19.922	50.9	10	120.56	10	94.85	10	23.3	10
164.78	14.9399	106.33	10	49.46	10	111.36	10	103.07	10	27.43	10
836.77	15.7558	896.47	10	233.02	10	396.19	10	461.99	10	37.32	10
142.69	321.461	100.53	286.217	44.19	26.8874	151.89	431.47	101.9	37.4008	19.29	20.0192
1198.28	836.923	520.56	2507.78	113.27	10	364.01	804.678	205.55	341.87	38.15	13.0652
49.12	90.6183	14.9	213.863	10	10	13.98	93.6399	10	47.3837	19.89	10
499	224.551	195.53	253.239	54.35	24.075	244.49	101.535	109.94	46.761	29.99	10
162.49	123.653	111.2	195.282	64.86	10	140.16	46.3133	42.24	51.0395	10	10
1093.27	743.095	483.89	2773.58	90.1	141.386	1822.89	901.358	221.44	412.976	34.11	29.7534
	7056.55		6425.74		262.089		3400.68		2449.93		427.788
	7110.94		2810.49		228.713		1097.25		1465.9		158.322
	1859.33		2566.85		204.966		887.848		405.945		21.4392
	10		10		10		10		10		10
	17.4963		10		10		10		10		10
	16.5807		26.8252		10		10		10		10
	122.656		146.185		10		90.0514		44.3708		10
	172.788		262.714		22.9807		83.2542		45.2747		28.3069
	16345.9		3477.43		256.18		1080.79		621.673		154.075
	9506.04		25782.9		2004.46		6010.6		1993.77		1200.35
	135.71		67.8259		10		175.332		53.952		10
	202.885		121.907		10		50.7463		41.2172		10
	17762.8		2361.35		239.656		1095.98		1062.25		73.7862
	1807.65		1399.09		91.5726		858.718		424.224		47.9345
	2013.44		2500.4		106.63		998.882		492.719		30.2444
	1869.3		2585.31		216.128		839.298		488.3		44.1258
	1569.23		2297.37		64.915		888.693		488.5		24.1862
	36473.9		3063.98		194.898		984.528		423.421		132.444
	215.123		72.9325		10		41.5089		46.761		10
	530.057		155.66		12.9896		490.998		74.2392		10
	1766.86		2456.1		215.799		881.938		304.911		118.509
	2359.74		406.561		228.603		1066.01		405.142		32.8123
	770.836		550.408		15.3533		235.155		66.6466		10
	211.134		245.61		10.9651		94.6532		41.4984		10
	117.126		140.771		10		14.8903		11.6501		10
	816.979		1198.64		37.9181		827.476		38.4654		19.6011
	1961.76		2297.37		211.751		858.296		449.131		38.2667
	7008.5		11029.1		902.375		2440.21		1435.17		189.774
	86.6839		28.954		10		10		10		10
	199.621		151.722		23.0135		104.406		17.5475		10
	10		19.7866		10		10		10		10
	10		10		10		10		10		10
	2162.11		394.625		14.3465		247.23		54.9965		10
	10		10		10		10		10		10
	10		10		10		10		10		10

## Sheet: Fig.2A_statistics
hematological, EU1
vs.
healthy, EU1
Mann Whitney test
P value	0.2275
Exact or approximate P value?	Exact
P value summary	ns
Significantly different (P < 0.05)?	No
One- or two-tailed P value?	Two-tailed
hematological, alpha
vs.
healthy, alpha
Mann Whitney test
P value	0.9521
Exact or approximate P value?	Exact
P value summary	ns
Significantly different (P < 0.05)?	No
One- or two-tailed P value?	Two-tailed
hematological, beta
vs.
healthy, beta
Mann Whitney test
P value	0.0035
Exact or approximate P value?	Exact
P value summary	**
Significantly different (P < 0.05)?	Yes
One- or two-tailed P value?	Two-tailed
hematological, gamma
vs.
healthy, gamma
Mann Whitney test
P value	0.0694
Exact or approximate P value?	Exact
P value summary	ns
Significantly different (P < 0.05)?	No
One- or two-tailed P value?	Two-tailed
hematological, delta
vs.
healthy, delta
Mann Whitney test
P value	0.0095
Exact or approximate P value?	Exact
P value summary	**
Significantly different (P < 0.05)?	Yes
One- or two-tailed P value?	Two-tailed
hematological, omicron
vs.
healthy, omicron
Mann Whitney test
P value	0.003
Exact or approximate P value?	Exact
P value summary	**
Significantly different (P < 0.05)?	Yes
One- or two-tailed P value?	Two-tailed

## Sheet: Fig.2B
5 months post vacc. 2, visit #3, IC50 neutralization, normalized to 10^7 viral RNA copies
healthy, EU1	hematological, EU1	healthy, alpha	hematological, alpha	healthy, beta	hematological, beta	healthy, gamma	hematological, gamma	healthy, delta	hematological, delta	healthy, omicron	hematological, omicron
1464.6	10	504.04	10	322.39	10	868.43	10	467.81	10	33.56	10
218.5	10	58.82	10	214.38	10	142.4	490.806	11.33	10	10	92.104
178.48	10	92.38	10	10	10	142.57	127.959	10	10	10	10
596.57	10	353.01	10	205.4	10	386.21	572.113	162.2	10	27.8	137.376
633.73	52.0543	446.38	79.3454	269.53	10	911.07	10	413.38	10	41.29	10
415.43	63.442	298.07	10	42.9	10	181.62	1243.19	66.89	10	10	10
552.51		382.56		245.35		844.79		148.28		28
244.98		72.81		220.83		245.37		403.13		24.76
426.75		10		222.15		218.39		53.31		10
2209.93	10	2176.78	10	196.65	10	840.14	58.5279	415.19	10	25.88	10
513.38		335.78		213.39		10		200.54		24.28
483.11	10	313.66	10	236.37	10	857.87	40.3025	398.51	10	23.7	27.0854
117.98		53.34		20.08		151.73		26.17		10
230.09	10	83.6	10	220.4	10	150.04	62.4952	83.98	10	10	23.3452
303.94	10	68.75	71.8607	93.95	10	304.69	25.6801	125.08	10	22.75	10
2354.4	65.1514	2512.71	250.778	214.71	16.9958	826.63	1252.63	399.12	10	128.86	10
228.04		329.44		75.99		170.05		98.18		14.62
70.68	92.978	14.1	135.701	13.34	23.7051	88.83	134.232	24.73	10	10	10
82.15	10	32.2	10	10.79	10	21.93	10	34.59	10	10	18.5853
502.34	970.443	169.32	1315.67	10.43	336.13	100.94	275.001	20.75	185.6	10	54.008
4568.52	99.8286	490.08	926.824	283.76	10	1006.48	205.287	599.98	10	24.98	10
	74.3584		960.786		15.0636		28.9362		10		10
	937.908		1055.29		94.3276		134.232		174.268		132.364
	10		57.3926		10		101.397		10		10
	10		10		10		114.074		10		10
	8781.83		1267.41		939.827		1071.94		218.894		557.598
	2979.39		9780.14		535.937		126.276		429.048		1630.37
	10		34.3901		10		60.3745		10		10
	68.1933		155.195		10		124.455		10		10
	10		10		10		10		10		10
	10		14.948		13.7012		205.287		33.5461		38.4302
	10		10		10		12.9258		10		10
	924.211		1276.78		64.4702		10		166.154		10
	858.716		1409.68		63.3863		88.0468		166.638		72.3791
	105.475		97.2109		10		572.113		190.497		10
	888.261		1004.4		10		10		10		158.545
	201.752		936.177		10.9893		38.2717		79.3325		10
	832.175		1187.69		25.4616		10		19.018		10
	10		10		23.4094		666.364		10		10
	53.1682		24.5962		10		88.9936		10		10
	10		10		10		40.3025		10		10
	943.473		8869.56		10		100.317		10		10

## Sheet: Fig.2B_statistics
hematological, EU1
vs.
healthy, EU1
Mann Whitney test
P value	0.0004
Exact or approximate P value?	Exact
P value summary	***
Significantly different (P < 0.05)?	Yes
One- or two-tailed P value?	Two-tailed
hematological, alpha
vs.
healthy, alpha
Mann Whitney test
P value	0.1974
Exact or approximate P value?	Exact
P value summary	ns
Significantly different (P < 0.05)?	No
One- or two-tailed P value?	Two-tailed
hematological, beta
vs.
healthy, beta
Mann Whitney test
P value	<0.0001
Exact or approximate P value?	Exact
P value summary	****
Significantly different (P < 0.05)?	Yes
One- or two-tailed P value?	Two-tailed
hematological, gamma
vs.
healthy, gamma
Mann Whitney test
P value	0.0042
Exact or approximate P value?	Exact
P value summary	**
Significantly different (P < 0.05)?	Yes
One- or two-tailed P value?	Two-tailed
hematological, delta
vs.
healthy, delta
Mann Whitney test
P value	<0.0001
Exact or approximate P value?	Exact
P value summary	****
Significantly different (P < 0.05)?	Yes
One- or two-tailed P value?	Two-tailed
hematological, omicron
vs.
healthy, omicron
Mann Whitney test
P value	0.3745
Exact or approximate P value?	Exact
P value summary	ns
Significantly different (P < 0.05)?	No
One- or two-tailed P value?	Two-tailed

## Sheet: Fig.2C
2-8 weeks post vacc. 3, visit #4, IC50 neutralization, normalized to 10^7 viral RNA copies
healthy, EU1	hematological, EU1	healthy, alpha	hematological, alpha	healthy, beta	hematological, beta	healthy, gamma	hematological, gamma	healthy, delta	hematological, delta	healthy, omicron	hematological, omicron
24952.4	10	24362.9	10	2285.48	10	3727.02	10	4390.28	10	1809.49	10
2204.57	10	2564.39	15.4	228.27	10	806.37	10	405.95	10	24.54	10
25363.3		5101.71		1911.12		8057.76		3846.34		1403.4
7440.97	10	8225.98	10	797.43	10	2765.71	10	1891.93	10	1441.88	10
22792.7	10	24075	32.91	2440.33	10	3764.17	10	4297.68	10	1696.69	10
9912.02	10	9126.71	10	158.35	10	1207.86	10	446.12	10	392.95	10
43246.1		21358		2422.93		9045.67		4193.03		5351.49
11957.1	10	5283.82	10	1130.43	10	4123.87	10	4117.91	10	1724.55	10.15
1866.4		2539.78		145.22		401.37		438.49		185.26
21388.7	10	10194.8	10	1161.29	10	3836.79	10	4315.56	10	1568.62	10
5649.49		3392.52		399.43		982.84		517.22		1135.99
2718.26		1248.97		162.62		922.47		454.96		323.15
2459.28	10	2774.81	10	456.33	10	906.85	10	496.33	10	242.92	10
	10		10		10		10		10		10
7294.36	20381.6	3647.24	8381.96	580.54	2229.24	1200.69	8344.32	1105.15	3746.82	1332.4	1018.41
	131.49		105.82		10.49		23.62		10		10
6491.72		8832.62		1276.19		3253.76		2140.4		1450.51
2544.89	322.49	2620.99	2677.88	372.4	23.51	1063.9	300	565.03	48.97	115.66	57.03
15262.9		4376.93		2082.6		8683.86		2138.19		1317.14
6430.72	214781	2748.97	224408	610.74	2640.51	774.7	10539.9	537.51	8475.76	898.44	2244.64
	70.87		70.39		10		10		10.25		10
18868.4		3226.4		367.58		1656.64		535.7		1279.32
	2529.85		96.21		211.46		814.09		54.08		24.66
	26.77		305.71		10		24.41		10		13.02
	36774.6		31818.3		17862.7		13071.6		9995.21		11106
	220.65		2796.46		10		174.09		10		10
	2162.45		2539.54		10		771.29		198.12		10
	20497.7		2958.27		2193.65		2502.02		510.92		1301.49
	220479		89603.9		25101.5		35260.6		46544.4		13415.9
	404.56		2776.69		10.73		218.63		17.46		43.47
	2284.92		122.53		64		938.68		23.29		40.56
	20662		3146.01		24.43		962.41		401.64		40.68
	15.48		10		10		10		10		10
	198091		167820		21265.9		36712		37129.2		6961.7
	2091.55		103.8		70.79		328.9		18.04		15.4
	20896.2		29065.1		3573.55		6633.92		4749.91		3169.13
	2772.62		7023.26		242.21		1053.95		4239.59		40.26
	22543		2550.65		2192.99		8703.69		488.74		1180.27
	20745.8		8139.86		224.31		1223.47		1568.45		115.3
	12440.8		13774.8		922.5		4982.86		4033.13		2198.01
	24332.7		27450.7		980.5		3757.7		4428.32		1609.88
	2582.48		2808.81		247.49		982.76		257.88		1228.22
	104723		129243		2682.14		8912.19		19927.5		1938.91
	2389.12		2491.37		323.94		991.23		401.03		1151.63
	20339.7		2677.88		2130.71		8783.36		516.97		1248.87
	2217.24		186.02		190.15		797.14		35.61		126.22
	2116.26		2206.04		30.24		431.41		443.78		62.44
	2345.08		2330.79		31.56		487.35		381.68		52.14
	193751		101656		5396.69		14264.6		36306.8		13607
	23857.9		85613.1		2211.01		8104.45		5508.02		1256.86

## Sheet: Fig.2C_statistics
hematological, EU1
vs.
healthy, EU1
Mann Whitney test
P value	0.0619
Exact or approximate P value?	Exact
P value summary	ns
Significantly different (P < 0.05)?	No
One- or two-tailed P value?	Two-tailed
hematological, alpha
vs.
healthy, alpha
Mann Whitney test
P value	0.0408
Exact or approximate P value?	Exact
P value summary	*
Significantly different (P < 0.05)?	Yes
One- or two-tailed P value?	Two-tailed
hematological, beta
vs.
healthy, beta
Mann Whitney test
P value	0.0244
Exact or approximate P value?	Exact
P value summary	*
Significantly different (P < 0.05)?	Yes
One- or two-tailed P value?	Two-tailed
hematological, gamma
vs.
healthy, gamma
Mann Whitney test
P value	0.0685
Exact or approximate P value?	Exact
P value summary	ns
Significantly different (P < 0.05)?	No
One- or two-tailed P value?	Two-tailed
hematological, delta
vs.
healthy, delta
Mann Whitney test
P value	0.0122
Exact or approximate P value?	Exact
P value summary	*
Significantly different (P < 0.05)?	Yes
One- or two-tailed P value?	Two-tailed
hematological, omicron
vs.
healthy, omicron
Mann Whitney test
P value	0.0076
Exact or approximate P value?	Exact
P value summary	**
Significantly different (P < 0.05)?	Yes
One- or two-tailed P value?	Two-tailed

## Sheet: Fig.2D
ratio: IC50 neutralization (normalized to 10^7 viral RNA copies) / anti-spike IgG antibody levels (BAU/mL)
healthy, 2-8 weeks post vacc. 2, visit #2	hematological, 2-8 weeks post vacc. 2, visit #2	healthy, 5 months post vacc. 2, visit #3	hematological, 5 months post vacc. 2, visit #3	healthy, 2-8 weeks post vacc. 3, visit #4	hematological, 2-8 weeks post vacc. 3, visit #4
	1.61	0.64	1.31	4.47	5.16
0.08	2.24	0.74		3.21	3.54
0.09	1.73	0.41	1.05	6.44
0.22	0.61	0.6		2.64	12.63
0.06		0.75	1.08	5.75
0.07	1.94	0.86	1.08	6.29
	2.09	0.46		10.34	0.85
0.1	0.53	0.3	1.88	3.72
0.24	1.08	0.8		0.88	12.09
0.24		4.92	4.87	7.02
0.15	2.04	0.71		1.75
0.04	0.13	0.54		2.01	0.97
0.05		0.47	2.8	2.56	7.42
0.06	4.68	0.47	2.25		3.63
	1.85	0.4		2.41
0.07	17.21	2.78			0.88
0.25		0.31		1.79
0.13	2.26	0.78		2.79	12.77
0.14		0.42	0.86	5.69
0.07	5.51	1.35		3.75	6.04
0.22
			5.96	5.05
	2.4
	1.05				10.69
	7.3		2.93
	1.48		2.41
	1.71		2.4		1.35
			2.57		14.22
	14.68		1.39		7.47
	1.52		3.52
	3.81
	2.65		0.61
	2.49				1.53
	2.81		1.93
	2.63
	2.45		0.92		4.09
	1.87				7.58
	3.32		5.31		6.83
	1.83				11.26
	1.09		0.63		2.51
	1.56
			2.24
	1.71

## Sheet: Fig.2D_statistics
hematological, 2-8 weeks post vacc. 2, visit #2
vs.
healthy, 2-8 weeks post vacc. 2, visit #2
Mann Whitney test
P value	<0.0001
Exact or approximate P value?	Exact
P value summary	****
Significantly different (P < 0.05)?	Yes
One- or two-tailed P value?	Two-tailed
hematological, 5 months post vacc. 2, visit #3
vs.
healthy, 5 months post vacc. 2, visit #3
Mann Whitney test
P value	<0.0001
Exact or approximate P value?	Exact
P value summary	****
Significantly different (P < 0.05)?	Yes
One- or two-tailed P value?	Two-tailed
hematological, 2-8 weeks post vacc. 3, visit #4
vs.
healthy, 2-8 weeks post vacc. 3, visit #4
Mann Whitney test
P value	0.171
Exact or approximate P value?	Exact
P value summary	ns
Significantly different (P < 0.05)?	No
One- or two-tailed P value?	Two-tailed
