# Supplementary material for: Potent high-avidity neutralizing antibodies and T cell responses after COVID-19 vaccination in individuals with B cell lymphoma and multiple myeloma
Source: Nat Cancer. 2022 Dec 21;4(1):81–95. doi: 10.1038/s43018-022-00502-x (PMC9886553; doi:10.1038/s43018-022-00502-x)
Supplement: Supplementary file 5 — Statistical source data. [file 43018_2022_502_MOESM5_ESM.xlsx]

## Sheet: Fig.3A
IC50 neutralization, delta, normalized to 10^7 viral RNA copies
LY untreated, 2-8 weeks post vacc. 2, visit#2	LY Rx 12-60, 2-8 weeks post vacc. 2, visit#2	LY Rx < 12, 2-8 weeks post vacc. 2, visit#2	MM untreated, 2-8 weeks post vacc. 2, visit#2	MM treated, 2-8 weeks post vacc. 2, visit#2	LY untreated, 5 months post vacc. 2, visit#3	LY Rx 12-60, 5 months post vacc. 2, visit#3	LY Rx < 12, 5 months post vacc. 2, visit#3	MM untreated, 5 months post vacc. 2, visit#3	MM treated, 5 months post vacc. 2, visit#3	LY untreated, 2-8 weeks post vacc. 3, visit#4	LY Rx 12-60, 2-8 weeks post vacc. 3, visit#4	LY Rx < 12, 2-8 weeks post vacc. 3, visit#4	MM untreated, 2-8 weeks post vacc. 3, visit#4	MM treated, 2-8 weeks post vacc. 3, visit#4
405.945	10	10	53.952	74.2392		10	10	33.5461		10	3746.82	10	37129.2
10	37.4008	10	41.2172	304.911	174.268	10	10	10	10	9995.21	10	10	18.04	257.88
10	341.87	10	1062.17	405.142	10		10	166.154		10
10	47.3837	10	424.224	66.6466	10	10	10	166.638	117.788	198.12	48.97	10	4749.91	19927.5
	46.761	10	492.719	41.4984	218.894	10	10	190.497		510.92		10	4239.59	401.03
44.3708	51.0395	10	488.3	11.6501	429.048	185.6	10	10	10	46544.4	8475.76	10	488.74	516.97
45.2747	412.976	10	488.5	38.4654		10		79.3325	10	17.46	10.25		1568.45	35.61
621.673	2449.93	10	423.421	449.131				19.018	10			10	4033.13	443.78
1993.77	1465.9	10	46.761	1435.17	10	10		220.389	10	23.29	54.08		4428.32	381.68
		10		10			10		1537.81			10		36306.8
		10		17.5475
		10		10			10		86.8558					5508.02
		10										10
		10					10					10

## Sheet: Fig.3A_statistics
LY untreated
Dunn's multiple comparisons test	Mean rank diff.	Significant?	Summary	Adjusted P Value
visit #2 vs. visit #3	1.688	No	ns	>0.9999
visit #2 vs. visit #4	-1.438	No	ns	>0.9999
visit #3 vs. visit #4	-3.125	No	ns	>0.9999
LY Rx 12-60
Dunn's multiple comparisons test	Mean rank diff.	Significant?	Summary	Adjusted P Value
visit #2 vs. visit #3	7.802	Yes	*	0.0437
visit #2 vs. visit #4	-0.1389	No	ns	>0.9999
visit #3 vs. visit #4	-7.94	No	ns	0.073
LY Rx <12
Dunn's multiple comparisons test	Mean rank diff.	Significant?	Summary	Adjusted P Value
visit #2 vs. visit #3	0	No	ns	>0.9999
visit #2 vs. visit #4	0	No	ns	>0.9999
visit #3 vs. visit #4	0	No	ns	>0.9999
MM untreated
Dunn's multiple comparisons test	Mean rank diff.	Significant?	Summary	Adjusted P Value
visit #2 vs. visit #3	6.111	No	ns	0.2701
visit #2 vs. visit #4	-6.694	No	ns	0.2148
visit #3 vs. visit #4	-12.81	Yes	**	0.0017
MM treated
Dunn's multiple comparisons test	Mean rank diff.	Significant?	Summary	Adjusted P Value
visit #2 vs. visit #3	3.875	No	ns	0.9461
visit #2 vs. visit #4	-8.278	No	ns	0.0792
visit #3 vs. visit #4	-12.15	Yes	**	0.0093

## Sheet: Fig.3B
IC50 neutralization, delta, normalized to 10^7 viral RNA copies
LY untreated, 2-8 weeks post vacc. 2, visit#2	LY Rx 12-60, 2-8 weeks post vacc. 2, visit#2	LY Rx < 12, 2-8 weeks post vacc. 2, visit#2	MM untreated, 2-8 weeks post vacc. 2, visit#2	MM treated, 2-8 weeks post vacc. 2, visit#2	LY untreated, 5 months post vacc. 2, visit#3	LY Rx 12-60, 5 months post vacc. 2, visit#3	LY Rx < 12, 5 months post vacc. 2, visit#3	MM untreated, 5 months post vacc. 2, visit#3	MM treated, 5 months post vacc. 2, visit#3	LY untreated, 2-8 weeks post vacc. 3, visit#4	LY Rx 12-60, 2-8 weeks post vacc. 3, visit#4	LY Rx < 12, 2-8 weeks post vacc. 3, visit#4	MM untreated, 2-8 weeks post vacc. 3, visit#4	MM treated, 2-8 weeks post vacc. 3, visit#4
21.4392	10	10	10	10		10	10	38.4302		13.02	1018.41	10	6961.7
10	20.0192	10	10	118.509	132.364	10	92.104	10	10	11106	10	10	15.4	1228.22
10	13.0652	10	73.7862	32.8123	10		10	10		10
10	10	10	47.9345	10	10	10	137.376	72.3791	160.272	10	57.03	10	3169.13	1938.91
	10	10	30.2444	10	557.598	18.5853	10	10		1301.49		10	40.26	1151.63
10	10	10	44.1258	10	1630.37	54.008	10	158.545	10	13415.9	2244.64	10	1180.27	1248.87
28.3069	29.7534	10	24.1862	19.6011		10		10	10	43.47	10		115.3	126.22
154.075	427.788	10	132.444	38.2667				10	10			10.15	2198.01	62.44
1200.35	158.322	10	10	189.774	10	10		75.7722	10	40.56	24.66		1609.88	52.14
		10		10			10		331.43			10		13607
		10		10
		10		10			27.0854		54.8391					1256.86
		10										10
		10					23.3452					10

## Sheet: Fig.3B_statistics
LY untreated
Dunn's multiple comparisons test	Mean rank diff.	Significant?	Summary	Adjusted P Value
visit #2 vs. visit #3	-1.542	No	ns	>0.9999
visit #2 vs. visit #4	-4	No	ns	0.6059
visit #3 vs. visit #4	-2.458	No	ns	>0.9999
LY Rx 12-60
Dunn's multiple comparisons test	Mean rank diff.	Significant?	Summary	Adjusted P Value
visit #2 vs. visit #3	3.095	No	ns	0.9365
visit #2 vs. visit #4	-3	No	ns	>0.9999
visit #3 vs. visit #4	-6.095	No	ns	0.2142
LY Rx <12
Dunn's multiple comparisons test	Mean rank diff.	Significant?	Summary	Adjusted P Value
visit #2 vs. visit #3	-7.333	Yes	*	0.0114
visit #2 vs. visit #4	-1.556	No	ns	>0.9999
visit #3 vs. visit #4	5.778	No	ns	0.1162
MM untreated
Dunn's multiple comparisons test	Mean rank diff.	Significant?	Summary	Adjusted P Value
visit #2 vs. visit #3	1.222	No	ns	>0.9999
visit #2 vs. visit #4	-8.958	Yes	*	0.0434
visit #3 vs. visit #4	-10.18	Yes	*	0.0163
MM treated
Dunn's multiple comparisons test	Mean rank diff.	Significant?	Summary	Adjusted P Value
visit #2 vs. visit #3	-0.9792	No	ns	>0.9999
visit #2 vs. visit #4	-12.96	Yes	**	0.001
visit #3 vs. visit #4	-11.98	Yes	**	0.008
