# Supplementary material for: Potent high-avidity neutralizing antibodies and T cell responses after COVID-19 vaccination in individuals with B cell lymphoma and multiple myeloma
Source: Nat Cancer. 2022 Dec 21;4(1):81–95. doi: 10.1038/s43018-022-00502-x (PMC9886553; doi:10.1038/s43018-022-00502-x)
Supplement: Supplementary file 6 — Statistical source data. [file 43018_2022_502_MOESM6_ESM.xlsx]

## Sheet: Fig.4A
SARS-CoV-2 S1 T-cells (SFU / 10^6 T cells)
healthy, pre-vaccination, visit #1	healthy, 2-8 weeks post vacc. 2, visit #2	hematological, pre-vaccination, visit #1	hematological, 2-8 weeks post vacc. 2, visit #2
		0	19.3378
		1.80839	24.7692
		5.78448	9.11246
5.66667	8.5	10.7767	61.5267
		1.31913	3.33716
7.55556	912.333	1.46131	7.44612
7.55556	79.3333	0	11.4665
13.2222	90.6667	0	19.1716
		0	5.44286
		0	687.848
1.88889	75.5556	10.1899	606.297
		0	21.7669
		2.65873	1.59524
0	86.8889	33.2313	107.777
2.83333	8.5	10.7064	13.383
		0	11.3674
5.66667	238	0	18.1709
3.77778	156.778
		3.50199	1.577
		2.93861	0
5.66667	15.1111	1.9104	57.3997
9.44444	119	3.47879	6.39373
9.44444	15.1111	0	0
		2.46416	1.98071
		0	35.6058
		0	0
		0	16.229
		6.4009	49.1201
		0	30.4975
		18.2673	2.02562
		0	1.63713
		0	46.1647
		0	0
		40.2304	30.9635
		0	0
		1.45311	13.1941
		4.94777	37.9121
		42.3429	155.418
		0	10.9606
		0	18.0065
		3.72686	381.175
		4.48308	19.6258
		4.75596	28.497
		0	1.37113
		9.31456	17.4397
		0	4.67752
		0	70.6059
		39.2353	27.3869
		5.6486	48.7087
		4.58943	1.36682
		1.36071	9.59556
		66.1646	100.918
		11.5304	261.652
		0	163.051

## Sheet: Fig.4A_statistics
healthy, 2-8 weeks post vacc. 2, visit #2
vs.
healthy, pre-vaccination, visit #1
Wilcoxon matched-pairs signed rank test
P value	0.0005
Exact or approximate P value?	Exact
P value summary	***
Significantly different (P < 0.05)?	Yes
One- or two-tailed P value?	Two-tailed
hematological, 2-8 weeks post vacc. 2, visit #2
vs.
hematological, pre-vaccination, visit #1
Wilcoxon matched-pairs signed rank test
P value	<0.0001
Exact or approximate P value?	Exact
P value summary	****
Significantly different (P < 0.05)?	Yes
One- or two-tailed P value?	Two-tailed
hematological, pre-vaccination, visit #1
vs.
healthy, pre-vaccination, visit #1
Mann Whitney test
P value	0.0298
Exact or approximate P value?	Exact
P value summary	*
Significantly different (P < 0.05)?	Yes
One- or two-tailed P value?	Two-tailed
hematological, 2-8 weeks post vacc. 2, visit #2
vs.
healthy, 2-8 weeks post vacc. 2, visit #2
Mann Whitney test
P value	0.016
Exact or approximate P value?	Exact
P value summary	*
Significantly different (P < 0.05)?	Yes
One- or two-tailed P value?	Two-tailed

## Sheet: Fig.4B
SARS-CoV-2 S1 T-cells (SFU / 10^6 T cells)
LY untreated, pre-vacc., visit#1	LY Rx 12-60, pre-vacc., visit#1	LY Rx < 12, pre-vacc., visit#1	MM untreated, pre-vacc., visit#1	MM treated, pre-vacc., visit#1	LY untreated, 2-8 weeks post vacc. 2, visit#2	LY Rx 12-60, 2-8 weeks post vacc. 2, visit#2	LY Rx < 12, 2-8 weeks post vacc. 2, visit#2	MM untreated, 2-8 weeks post vacc. 2, visit#2	MM treated, 2-8 weeks post vacc. 2, visit#2
0	33.23	0	1.453	0	5.832	107.8	19.34	13.19	1.371
2.464	10.71	1.808	4.948	9.315	1.981	13.38	24.77	37.91	17.44
0	0	5.784	42.34	0	35.61	11.37	9.112	155.4	4.678
0	0	10.78	0	0	8.433	18.17	61.53	10.96	70.61
0		1.319	0	39.24	16.23		3.337	18.01	27.39
6.401	3.502		3.727	5.649	49.12	1.577		381.2	48.71
0	2.939	1.461		4.589	30.5	1.009	7.446		1.367
18.27	1.91	0	4.483	1.361	2.026	57.4	11.47	19.63	9.596
0	3.479	0	4.756	66.16	1.637	6.394	19.17	28.5	100.9
		0		11.53			5.443		261.7
		0					687.8
		10.19		0			606.3		163.1
		0					21.77
		2.659					1.595

## Sheet: Fig.4B_statistics
LY untreated, 2-8 weeks post vacc. 2, visit#2
vs.
LY untreated, pre-vacc., visit#1
Wilcoxon matched-pairs signed rank test
P value	0.0742
Exact or approximate P value?	Exact
P value summary	ns
Significantly different (P < 0.05)?	No
One- or two-tailed P value?	Two-tailed
LY Rx 12-60, 2-8 weeks post vacc. 2, visit#2
vs.
LY Rx 12-60, pre-vacc., visit#1
Wilcoxon matched-pairs signed rank test
P value	0.0391
Exact or approximate P value?	Exact
P value summary	*
Significantly different (P < 0.05)?	Yes
One- or two-tailed P value?	Two-tailed
LY Rx < 12, 2-8 weeks post vacc. 2, visit#2
vs.
LY Rx < 12, pre-vacc., visit#1
Wilcoxon matched-pairs signed rank test
P value	0.0005
Exact or approximate P value?	Exact
P value summary	***
Significantly different (P < 0.05)?	Yes
One- or two-tailed P value?	Two-tailed
MM untreated, 2-8 weeks post vacc. 2, visit#2
vs.
MM untreated, pre-vacc., visit#1
Wilcoxon matched-pairs signed rank test
P value	0.0078
Exact or approximate P value?	Exact
P value summary	**
Significantly different (P < 0.05)?	Yes
One- or two-tailed P value?	Two-tailed
MM treated, 2-8 weeks post vacc. 2, visit#2
vs.
MM treated, pre-vacc., visit#1
Wilcoxon matched-pairs signed rank test
P value	0.0244
Exact or approximate P value?	Exact
P value summary	*
Significantly different (P < 0.05)?	Yes
One- or two-tailed P value?	Two-tailed

## Sheet: Fig.4C
SARS-CoV-2 S2 T-cells (SFU / 10^6 T cells)
healthy, pre-vaccination, visit #1	healthy, 2-8 weeks post vacc. 2, visit #2	hematological, pre-vaccination, visit #1	hematological, 2-8 weeks post vacc. 2, visit #2
		2.03672	52.7395
		0	35.3093
		0	5.36027
2.83333	14.1667	5.38833	93.8282
		0	1.43021
15.1111	753.667	1.46131	14.8922
11.3333	20.7778	2.46416	44.869
22.6667	76.5	5.25952	33.5503
		0	21.7714
		4.36466	256.08
5.66667	32.1111	17.8323	414.218
		0	31.0294
		2.65873	3.72222
0	60.4444	1.99388	15.493
2.83333	39.6667	0	45.5021
		2.69309	14.8651
5.66667	75.5556	0	20.1899
5.66667	147.333
		1.50085	5.25667
		2.93861	33.3023
22.6667	113.333	6.368	38.8837
1.88889	119	0	4.91825
13.2222	9.44444	37.0373	0
		0	4.62165
		0	27.3891
		0	0
		0	0.811449
		10.8815	175.767
		0	30.4975
		15.561	11.4785
		0	25.6483
		0	32.8924
		0	11.2824
		40.2304	40.2526
		0	0.474649
		0	27.8542
		14.8433	100.233
		1.89595	900205681
		0	23.8275
		9.95455	49.8179
		1.59723	195.709
		1.92132	35.6833
		6.79422	15.2426
		15.9613	0
		1.64375	12.1549
		0	33.4109
		19.8788	54.9157
		22.1765	50.9524
		0	108.878
		9.17885	3.18925
		1.36071	9.59556
		73.984	88.0623
		0	159.652
		0	185.47

## Sheet: Fig.4C_statistics
healthy, 2-8 weeks post vacc. 2, visit #2
vs.
healthy, pre-vaccination, visit #1
Wilcoxon matched-pairs signed rank test
P value	0.001
Exact or approximate P value?	Exact
P value summary	***
Significantly different (P < 0.05)?	Yes
One- or two-tailed P value?	Two-tailed
hematological, 2-8 weeks post vacc. 2, visit #2
vs.
hematological, pre-vaccination, visit #1
Wilcoxon matched-pairs signed rank test
P value	<0.0001
Exact or approximate P value?	Exact
P value summary	****
Significantly different (P < 0.05)?	Yes
One- or two-tailed P value?	Two-tailed
hematological, pre-vaccination, visit #1
vs.
healthy, pre-vaccination, visit #1
Mann Whitney test
P value	0.0128
Exact or approximate P value?	Exact
P value summary	*
Significantly different (P < 0.05)?	Yes
One- or two-tailed P value?	Two-tailed
hematological, 2-8 weeks post vacc. 2, visit #2
vs.
healthy, 2-8 weeks post vacc. 2, visit #2
Mann Whitney test
P value	0.0636
Exact or approximate P value?	Exact
P value summary	ns
Significantly different (P < 0.05)?	No
One- or two-tailed P value?	Two-tailed

## Sheet: Fig.4D
SARS-CoV-2 S2 T-cells (SFU / 10^6 T cells)
LY untreated, pre-vacc., visit#1	LY Rx 12-60, pre-vacc., visit#1	LY Rx < 12, pre-vacc., visit#1	MM untreated, pre-vacc., visit#1	MM treated, pre-vacc., visit#1	LY untreated, 2-8 weeks post vacc. 2, visit#2	LY Rx 12-60, 2-8 weeks post vacc. 2, visit#2	LY Rx < 12, 2-8 weeks post vacc. 2, visit#2	MM untreated, 2-8 weeks post vacc. 2, visit#2	MM treated, 2-8 weeks post vacc. 2, visit#2
37.04	1.994	2.037	0	15.96	0	15.49	52.74	27.85	0
0	0	0	14.84	1.644	4.622	45.5	35.31	100.2	12.15
0	2.693	0	1.896	0	27.39	14.87	5.36	90	33.41
0	0	5.388	0	19.88	0	20.19	93.83	23.83	54.92
0		0	9.955	22.18	0		1.43	49.82	50.95
10.88	1.501		1.597	0	175.8	5.257		195.7	108.9
0	2.939	1.461		9.179	30.5	33.3	14.89		3.189
15.56	6.368	2.464	1.921	1.361	11.48	38.88	44.87	35.68	9.596
0	0	5.26	6.794	73.98	25.65	4.918	33.55	15.24	88.06
		0		0			21.77		159.7
		4.365					256.1
		17.83		0			414.2		185.5
		0					31.03
		2.659					3.722

## Sheet: Fig.4D_statistics
LY untreated, 2-8 weeks post vacc. 2, visit#2
vs.
LY untreated, pre-vacc., visit#1
Wilcoxon matched-pairs signed rank test
P value	0.2969
Exact or approximate P value?	Exact
P value summary	ns
Significantly different (P < 0.05)?	No
One- or two-tailed P value?	Two-tailed
LY Rx 12-60, 2-8 weeks post vacc. 2, visit#2
vs.
LY Rx 12-60, pre-vacc., visit#1
Wilcoxon matched-pairs signed rank test
P value	0.0078
Exact or approximate P value?	Exact
P value summary	**
Significantly different (P < 0.05)?	Yes
One- or two-tailed P value?	Two-tailed
LY Rx < 12, 2-8 weeks post vacc. 2, visit#2
vs.
LY Rx < 12, pre-vacc., visit#1
Wilcoxon matched-pairs signed rank test
P value	0.0002
Exact or approximate P value?	Exact
P value summary	***
Significantly different (P < 0.05)?	Yes
One- or two-tailed P value?	Two-tailed
MM untreated, 2-8 weeks post vacc. 2, visit#2
vs.
MM untreated, pre-vacc., visit#1
Wilcoxon matched-pairs signed rank test
P value	0.0078
Exact or approximate P value?	Exact
P value summary	**
Significantly different (P < 0.05)?	Yes
One- or two-tailed P value?	Two-tailed
MM treated, 2-8 weeks post vacc. 2, visit#2
vs.
MM treated, pre-vacc., visit#1
Wilcoxon matched-pairs signed rank test
P value	0.0137
Exact or approximate P value?	Exact
P value summary	*
Significantly different (P < 0.05)?	Yes
One- or two-tailed P value?	Two-tailed

## Sheet: Fig.4E
SARS-CoV-2 S1+S2 T-cells (SFU / 10^6 T cells)
healthy, pre-vaccination, visit #1	healthy, 2-8 weeks post vacc. 2, visit #2	hematological, pre-vaccination, visit #1	hematological, 2-8 weeks post vacc. 2, visit #2
		2.33672	72.0773
		2.10839	60.0786
		6.08448	14.4727
8.5	22.6667	16.165	155.355
		1.61913	4.76737
22.6667	1666	2.92262	22.3384
18.8889	100.111	2.76416	56.3356
35.8889	167.167	5.55952	52.7219
		0	27.2143
		4.66466	943.928
7.55556	107.667	28.0221	1020.51
		0	52.7963
		5.31746	5.31746
0	147.333	35.2252	123.27
5.66667	48.1667	11.0064	58.885
		2.99309	26.2326
11.3333	313.556	0	38.3608
9.44444	304.111
		5.00284	6.83368
		5.87723	33.6023
28.3333	128.444	8.2784	96.2834
11.3333	238	3.77879	11.312
22.6667	24.5556	37.3373	0
		2.76416	6.60236
		0	62.9948
		0	0
		0	17.0404
		17.2824	224.887
		0	60.995
		33.8283	13.5041
		0	27.2855
		0	79.0571
		0	11.5824
		80.4608	71.2161
		0	0.474649
		1.75311	41.0483
		19.7911	138.146
		44.2388	245.72
		0	34.7881
		10.2545	67.8244
		5.32409	576.884
		6.4044	55.3091
		11.5502	43.7396
		16.2613	1.67113
		10.9583	29.5946
		0	38.0884
		20.1788	125.522
		61.4118	78.3393
		5.9486	157.587
		13.7683	4.55607
		2.72143	19.1911
		140.149	188.98
		11.8304	421.304
		0	348.521

## Sheet: Fig.4E_statistics
healthy, 2-8 weeks post vacc. 2, visit #2
vs.
healthy, pre-vaccination, visit #1
Wilcoxon matched-pairs signed rank test
P value	0.0005
Exact or approximate P value?	Exact
P value summary	***
Significantly different (P < 0.05)?	Yes
One- or two-tailed P value?	Two-tailed
hematological, 2-8 weeks post vacc. 2, visit #2
vs.
hematological, pre-vaccination, visit #1
Wilcoxon matched-pairs signed rank test
P value	<0.0001
Exact or approximate P value?	Exact
P value summary	****
Significantly different (P < 0.05)?	Yes
One- or two-tailed P value?	Two-tailed
hematological, pre-vaccination, visit #1
vs.
healthy, pre-vaccination, visit #1
Mann Whitney test
P value	0.0406
Exact or approximate P value?	Exact
P value summary	*
Significantly different (P < 0.05)?	Yes
One- or two-tailed P value?	Two-tailed
hematological, 2-8 weeks post vacc. 2, visit #2
vs.
healthy, 2-8 weeks post vacc. 2, visit #2
Mann Whitney test
P value	0.0124
Exact or approximate P value?	Exact
P value summary	*
Significantly different (P < 0.05)?	Yes
One- or two-tailed P value?	Two-tailed

[truncated: 6 more sheets: Fig.4F, Fig.4F_statistics, Fig.4G, Fig.4G_statistics, Fig.4H, Fig.4H_statistics]
