# Supplementary material for: Potent high-avidity neutralizing antibodies and T cell responses after COVID-19 vaccination in individuals with B cell lymphoma and multiple myeloma
Source: Nat Cancer. 2022 Dec 21;4(1):81–95. doi: 10.1038/s43018-022-00502-x (PMC9886553; doi:10.1038/s43018-022-00502-x)
Supplement: Supplementary file 7 — Statistical source data. [file 43018_2022_502_MOESM7_ESM.xlsx]

## Sheet: Fig.5A
	Spearman's r, 2-8 weeks post vacc. 2, visit #2
	total IgG	leukocyte count	lymphocyte count	B cell count	T cell count	CD4+ T cell count	CD8+ T cell count	act. T cell count	NK cell count
anti-spike antibody levels	0.3202	-0.03099	0.1501	0.5538	-0.1774	-0.0475	-0.2521	-0.2786	-0.1097
anti-spike antibody avidity	-0.386	0.0774	-0.00516	0.3003	-0.3398	-0.2211	-0.4317	-0.1813	0
neutralization IC50, EU1	0.3686	-0.02492	0.1513	0.5483	-0.2065	-0.08213	-0.248	-0.2587	-0.1298
neutralization IC50, alpha	0.3131	-0.038	0.12	0.598	-0.241	-0.08069	-0.326	-0.2827	-0.1034
neutralization IC50, beta	0.2531	-0.01441	0.153	0.5268	-0.1843	-0.01098	-0.2921	-0.2102	-0.06119
neutralization IC50, gamma	0.3698	-0.01606	0.1626	0.61	-0.2284	-0.04284	-0.3247	-0.2773	-0.1189
neutralization IC50, delta	0.4174	0.05676	0.2127	0.6133	-0.1588	-0.003671	-0.2535	-0.2728	-0.07263
neutralization IC50, omicron	0.187	0.01285	0.1363	0.5071	-0.1935	-0.02554	-0.2864	-0.2116	-0.02759
T cells, SARS-CoV-2 S1	0.06261	-0.2637	0.0001156	-0.2084	-0.1742	0.01435	-0.2639	-0.1679	0.105
T cells, SARS-CoV-2 S2	-0.03883	-0.2265	-0.07343	-0.2004	-0.2348	-0.03688	-0.3532	-0.234	0.0262
T cells, HCoV-OC43 S1	-0.2251	-0.05748	-0.1553	0.02143	-0.1748	-0.0569	-0.1489	-0.2592	-0.1286
T cells, HCoV-OC43 S2	-0.2932	-0.1413	0.03367	-0.06703	-0.1101	-0.05574	-0.04044	-0.167	-0.07701
T cells, AdV hexon	0.08362	-0.2168	-0.1098	-0.188	-0.2372	-0.127	-0.2598	-0.2772	-0.04343

## Sheet: Fig.5A_statistics
	Spearman's correlation, 2-8 weeks post vacc. 2, visit #2, P values
	total IgG	leukocyte count	lymphocyte count	B cell count	T cell count	CD4+ T cell count	CD8+ T cell count	act. T cell count	NK cell count
anti-spike antibody levels	0.0194	0.8274	0.2931	<0.0001	0.2084	0.7381	0.0714	0.0455	0.4389
anti-spike antibody avidity	0.1027	0.7602	0.9838	0.226	0.1426	0.349	0.0573	0.4442	>0.9999
neutralization IC50, EU1	0.0066	0.8622	0.2941	<0.0001	0.1459	0.5667	0.0793	0.0668	0.3639
neutralization IC50, alpha	0.0224	0.7912	0.4064	<0.0001	0.0885	0.5735	0.0196	0.0444	0.4703
neutralization IC50, beta	0.0675	0.92	0.2888	0.0002	0.1954	0.939	0.0376	0.1388	0.6697
neutralization IC50, gamma	0.0064	0.911	0.2593	<0.0001	0.1069	0.7653	0.0201	0.0488	0.4059
neutralization IC50, delta	0.0019	0.6924	0.1381	<0.0001	0.2657	0.9796	0.0727	0.0527	0.6125
neutralization IC50, omicron	0.18	0.9287	0.3454	0.0003	0.1737	0.8588	0.0416	0.1362	0.8476
T cells, SARS-CoV-2 S1	0.6625	0.0702	0.9994	0.1647	0.2215	0.9204	0.0613	0.2389	0.4632
T cells, SARS-CoV-2 S2	0.7868	0.1216	0.6238	0.1817	0.0973	0.7972	0.011	0.0983	0.8552
T cells, HCoV-OC43 S1	0.1122	0.698	0.2973	0.8876	0.22	0.6917	0.297	0.0663	0.3683
T cells, HCoV-OC43 S2	0.0368	0.3382	0.8222	0.658	0.4419	0.6976	0.7781	0.2415	0.5912
T cells, AdV hexon	0.5596	0.1388	0.4623	0.2108	0.0937	0.3743	0.0656	0.0489	0.7622

## Sheet: Fig.5B
	Spearman's r, 5 months post vacc. 2, visit #3
	total IgG	leukocyte count	lymphocyte count	B cell count	T cell count	CD4+ T cell count	CD8+ T cell count	act. T cell count	NK cell count
anti-spike antibody levels	0.3955	0.1111	0.345	0.7061	0.06647	0.1293	0.02039	-0.0602	0.03163
anti-spike antibody avidity	0.1049	0.2872	-0.04895	0.4196	-0.1436	0.3077	-0.4615	-0.3077	-0.04196
neutralization IC50, EU1	0.3151	0.1383	0.281	0.5811	0.04555	0.07701	-0.02495	-0.002893	-0.02513
neutralization IC50, alpha	0.2917	0.2107	0.3155	0.5916	0.1239	0.1582	0.06694	-0.02356	0.0124
neutralization IC50, beta	0.3094	0.1808	0.3634	0.605	0.1959	0.1622	0.03071	-0.03953	0.0317
neutralization IC50, gamma	-0.1542	0.2544	0.02348	0.0581	-0.08286	-0.05777	-0.09333	0.08625	0.08923
neutralization IC50, delta	0.2939	0.2722	0.2632	0.5341	0.1152	0.0574	0.008553	-0.08596	0.05133
neutralization IC50, omicron	0.2316	0.2475	0.2342	0.2133	0.1559	0.07785	0.02149	-0.08688	0.01456

## Sheet: Fig.5B_statistics
	Spearman's correlation, 5 months post vacc. 2, visit #3, P values
	total IgG	leukocyte count	lymphocyte count	B cell count	T cell count	CD4+ T cell count	CD8+ T cell count	act. T cell count	NK cell count
anti-spike antibody levels	0.0095	0.5068	0.0339	<0.0001	0.6797	0.4205	0.8993	0.7085	0.8444
anti-spike antibody avidity	0.7493	0.3624	0.8861	0.1767	0.6548	0.331	0.134	0.331	0.9039
neutralization IC50, EU1	0.0448	0.4142	0.092	0.0002	0.7773	0.6323	0.877	0.9857	0.8761
neutralization IC50, alpha	0.0642	0.2107	0.0572	0.0001	0.4402	0.3233	0.6775	0.8838	0.9387
neutralization IC50, beta	0.049	0.2842	0.027	<0.0001	0.2196	0.3108	0.8489	0.8062	0.844
neutralization IC50, gamma	0.3359	0.1287	0.8903	0.7327	0.6065	0.7198	0.5616	0.5918	0.579
neutralization IC50, delta	0.0622	0.1031	0.1155	0.0007	0.4732	0.7215	0.9577	0.5931	0.7499
neutralization IC50, omicron	0.1452	0.1396	0.163	0.2049	0.3304	0.6285	0.8939	0.5891	0.928

## Sheet: Fig.5C
	Spearman's r, 2-8 weeks post vacc. 3, visit #4
	total IgG	leukocyte count	lymphocyte count	B cell count	T cell count	CD4+ T cell count	CD8+ T cell count	act. T cell count	NK cell count
anti-spike antibody levels	0.4351	-0.199	0.124	0.4355	0.007343	-0.035	0.06539	0.1045	-0.03402
anti-spike antibody avidity	0.1216	0.264	0.3362	0.1257	0.02916	0.09983	-0.1209	-0.1998	0.1562
neutralization IC50, EU1	0.4818	-0.1437	0.1784	0.5221	0.009039	0.009446	0.02484	0.07323	-0.08037
neutralization IC50, alpha	0.3685	-0.19	0.1526	0.4578	0.0853	0.04997	0.1196	0.207	0.08948
neutralization IC50, beta	0.4612	-0.1677	0.2128	0.4508	-0.0604	-0.07469	-0.03315	-0.04163	-0.1404
neutralization IC50, gamma	0.4884	-0.1811	0.1768	0.4526	0	-0.009158	0.02061	0.02462	-0.09951
neutralization IC50, delta	0.4342	-0.1759	0.09129	0.4301	-0.1195	-0.1269	-0.08358	-0.004854	-0.1144
neutralization IC50, omicron	0.4809	-0.204	0.1898	0.4319	-0.02361	-0.05857	-0.009378	-0.01547	-0.08514

## Sheet: Fig.5C_statistics
	Spearman's correlation, 2-8 weeks post vacc. 3, visit #4, P values
	total IgG	leukocyte count	lymphocyte count	B cell count	T cell count	CD4+ T cell count	CD8+ T cell count	act. T cell count	NK cell count
anti-spike antibody levels	0.004	0.2378	0.4646	0.0071	0.9632	0.8258	0.6808	0.5102	0.8306
anti-spike antibody avidity	0.5806	0.2607	0.1472	0.5974	0.8949	0.6504	0.5828	0.3608	0.4767
neutralization IC50, EU1	0.0012	0.396	0.2909	0.0009	0.9547	0.9527	0.8759	0.6449	0.6129
neutralization IC50, alpha	0.0163	0.26	0.3672	0.0044	0.5912	0.7533	0.4505	0.1883	0.5731
neutralization IC50, beta	0.0021	0.3212	0.2059	0.0051	0.704	0.6383	0.8349	0.7935	0.3753
neutralization IC50, gamma	0.001	0.2833	0.2952	0.0049	>0.9999	0.9541	0.8969	0.877	0.5307
neutralization IC50, delta	0.0041	0.2978	0.591	0.0079	0.4509	0.4231	0.5987	0.9757	0.4706
neutralization IC50, omicron	0.0013	0.226	0.2606	0.0076	0.882	0.7126	0.953	0.9225	0.5919
