# Supplementary material for: Potent high-avidity neutralizing antibodies and T cell responses after COVID-19 vaccination in individuals with B cell lymphoma and multiple myeloma
Source: Nat Cancer. 2022 Dec 21;4(1):81–95. doi: 10.1038/s43018-022-00502-x (PMC9886553; doi:10.1038/s43018-022-00502-x)
Supplement: Supplementary file 8 — Statistical source data. [file 43018_2022_502_MOESM8_ESM.xlsx]

## Sheet: Ext_Data_Fig.1A
anti-spike IgG antibody levels (BAU/mL)
hematological, pre-vaccination, visit#1
0.1
0.1
0.1
0.1
0.1316
0.1
0.3342
0.3848
0.2835
0.1
0.1
0.1
0.8607
0.2734
0.1
0.1013
0.2532
0.5063
0.4455
0.1114
0.1
0.8708
0.1114
0.2633
1.4683
0.1721
0.5772
0.1
0.1
0.2835
0.1
0.1
0.1
0.7088
0.1
0.6683
0.1
0.1
0.1
0.243
0.1
0.1
0.2633
0.2025
0.1
0.1
0.1
0.1
0.1
0.1
0.1
0.1316
0.1
0.1
0.486
0.1

## Sheet: Ext_Data_Fig.1B
anti-spike IgG antibody levels (BAU/mL)
healthy, 2-8 weeks post vacc. 2, visit#2	hematological, 2-8 weeks post vacc. 2, visit#2	healthy, 5 months post vacc. 2, visit#3	hematological, 5 months post vacc. 2, visit#3	healthy, 2-8 weeks post vacc. 3, visit#4	hematological, 2-8 weeks post vacc. 3, visit#4
2495.49	0.1	439.32	0.2056	3935.71
5760	2.2682	2295.1	0.8101	5588.17	0.56
1865.07	0.1	484.53	0.1397	1575.49	0.1246
	0.1		0.1		0.1
1768.22	0.1	449.08	0.1	3045.52	0.2126
5309.36	0.1	986.08	0.1164	2820.44	0.2359
4975.53	285.088		65.9741		59.4144
	38.7118		15.2933		127.601
	137.764		6.1951		139.56
	18.6319		9.6987		231.464
	237.779				416.083
	76.8565		5.3749		667.376
	0.1		31.2894		1130.43
	220.747		35.1829		1200.4
	838.384		254.516		1466.06
	672.51		146.093		1914.12
5760	142.159	756.58	24.8594	3029.07	2816.7
	2490.28		2238		4022.55
	63.8041		101.362		4050.41
	638.982		164.123		4050.41
	815.772		296.384		4050.41
	3667.88		942.194		4050.41
	3212.46		1075.28		4050.41
3018.8	0.1	901.31	0.1246	1355.61
3765.6	1.61	719.44		3236.29
	1735.09		166.652
	0.1
	50.5997
	56.8677
	268.238
2098.38	28.7984	847.05	35.3428		26.4775
	81.3423		28.2212		149.187
2488.5	2615.39	370.76	639.595	1715.94	4050.41
2915.45	0.1114	850.42	0.1	3962.15	8.4684
	206.551		7.1439		134.013
	94.0606		3.3851		161.94
	349.479		168.743		4050.41
	872.367		225.196		4050.41
4712.84	2908.17	731.94		3630.02
	0.405				0.8992
	733.883		103.615		4050.41
2968.47	0.1418	494.72	0.2613		2.1518
	7.1591				329.627
4458.94	0.1	531.42	0.1	2113.84
5760	0.1215	1209.26		4181.37
5065.74	0.5772	819.28		3215.25	0.5043
3615.21	0.6278	196.66	0.7017	2683.7
	0.1721
368.75	264.34	90.22	63.1408	912.27	18.2116
	1.7417		0.6936		207.688
	0.6784
	279.61		56.41		2438.69
3132.77	0.8202	253.28		959	0.9194
	1003.95			3739.77
	648.582		137.228		4050.41
	1771.93		246.01		1980.95
294.64	0.1	685.78	4.3542

## Sheet: Ext_Data_Fig.1B_statistics
hematological, 2-8 weeks post vacc. 2, visit#2
vs.
healthy, 2-8 weeks post vacc. 2, visit#2
Mann Whitney test
P value	<0.0001
Exact or approximate P value?	Exact
P value summary	****
Significantly different (P < 0.05)?	Yes
One- or two-tailed P value?	Two-tailed
hematological, 5 months post vacc. 2, visit#3
vs.
healthy, 5 months post vacc. 2, visit#3
Mann Whitney test
P value	<0.0001
Exact or approximate P value?	Exact
P value summary	****
Significantly different (P < 0.05)?	Yes
One- or two-tailed P value?	Two-tailed
hematological, 2-8 weeks post vacc. 3, visit#4
vs.
healthy, 2-8 weeks post vacc. 3, visit#4
Mann Whitney test
P value	0.0064
Exact or approximate P value?	Exact
P value summary	**
Significantly different (P < 0.05)?	Yes
One- or two-tailed P value?	Two-tailed

## Sheet: Ext_Data_Fig.1C
anti-spike IgG antibody aviditiy (%)
healthy, 2-8 weeks post vacc. 2, visit#2	hematological, 2-8 weeks post vacc. 2, visit#2	healthy, 5 months post vacc. 2, visit#3	hematological, 5 months post vacc. 2, visit#3	healthy, 2-8 weeks post vacc. 3, visit#4	hematological, 2-8 weeks post vacc. 3, visit#4
61.55	62.3	59.06	62.5	79	85.46
64.68	64.1	40.67	74.85		94.75
28.92	63.3	23.37	76.03	73.01	89.42
29.99	49.7	33.65	80.18		87.16
46.05	14.9	46.15	73.35	79.5
59.38	71.1	42.05	72.82	80.2	81.98
47.55	81.5	52.24	62.42		83.61
47.97	62.8	48.34	77.89		100
62.92	46.3	39.09	76.37		88.62
65.67	31.8	62.92	77.12		48.43
46.67	55.1	51.16	75.26	79.24	95.63
51.76	37.4	49.77	65.19	82.76	88.55
38.94	69.2	36.04		79.35	82.04
60.92	62.6	55.42			91.45
37.46	57.9	36.34		87.66	74.38
	65.5	55.65			87.26
38.07	66.2	45.47		94.56	81.36
27.18	60.8	29.02		85.68	80.94
50.19	72.2	42.68		84.86	86.18
58.05	62.2	34.42			89.4
55.96		48.73			83.85
					72.91
					100
					92.08

## Sheet: Ext_Data_Fig.1C_statistics
hematological, 2-8 weeks post vacc. 2, visit#2
vs.
healthy, 2-8 weeks post vacc. 2, visit#2
Mann Whitney test
P value	0.0195
Exact or approximate P value?	Exact
P value summary	*
Significantly different (P < 0.05)?	Yes
One- or two-tailed P value?	Two-tailed
hematological, 5 months post vacc. 2, visit#3
vs.
healthy, 5 months post vacc. 2, visit#3
Mann Whitney test
P value	<0.0001
Exact or approximate P value?	Exact
P value summary	****
Significantly different (P < 0.05)?	Yes
One- or two-tailed P value?	Two-tailed
hematological, 2-8 weeks post vacc. 3, visit#4
vs.
healthy, 2-8 weeks post vacc. 3, visit#4
Mann Whitney test
P value	0.0587
Exact or approximate P value?	Exact
P value summary	ns
Significantly different (P < 0.05)?	No
One- or two-tailed P value?	Two-tailed
