# Supplementary material for: Potent high-avidity neutralizing antibodies and T cell responses after COVID-19 vaccination in individuals with B cell lymphoma and multiple myeloma
Source: Nat Cancer. 2022 Dec 21;4(1):81–95. doi: 10.1038/s43018-022-00502-x (PMC9886553; doi:10.1038/s43018-022-00502-x)
Supplement: Supplementary file 9 — Statistical source data. [file 43018_2022_502_MOESM9_ESM.xlsx]

## Sheet: Ext_Data_Fig.2A
pre-vaccination, visit #1, IC50 neutralization, normalized to 10^7 viral RNA copies
healthy, EU1	hematological, EU1	healthy, alpha	hematological, alpha	healthy, beta	hematological, beta	healthy, gamma	hematological, gamma	healthy, delta	hematological, delta	healthy, omicron	hematological, omicron
10	10	10	10	10	10	10	10	10	10	10	10
	10		10		10		10		10		10
	10		10		10		10		10		10
10	17.7955	10	16.0582	10	10	10	10	10	10	10	10
10	10	10	10	10	10	10	10	10	10	10	10
10	10	87.03	10	10	10	10	10	10	10	19.14	10
	10		10		10		10		10		10
	10		10		10		10		10		10
10	13.6707	10	10	45.21	10	10	10	10	10	10	10
	10		18.4946		10		10		10		10.7693
29.08		45.73		10		31.9		30.17		10
10	15.8917	10	10	10	10	10	10	10	10	21.84	10.1788
10	14.7858	10	12.4282	10	10	15.33	10	10	10	10	10
67.22	13.1087	93.35	10	51.38	10	203.21	10	93.87	10	10	10
	10		10		10		10		10		10
	10		20.3773		10		10		10		10
10	10	10	10	10	10	10	10	10	10	10	10
10	10	10	10	10	10	10	10	10	10	19.46	10
10	10	10	10	10	10	11.44	10	10	10	10	10
	10		10		10		10		10		10
	10		10		10		10		10		10
	15.103		10		10		10		10		10
	14.5863		10		10		10		10		10
	10		10		10		10		10		10
	10		22.2723		10		10		10		10
	10		15.5783		10		10		10		10
			10		10		10		10		10
	27.3505		10		10		10		10		10
	10		21.0295		10		10		10		10
	10		15.6152		10		10		10		10
	18.2578		10		10		10		10		10
	10		10		10		10		10		10
	17.1246		10		10		10		10		10
	10		10		10		10		10		10
	10		10		10		10		10		10.5703
	17.0249		10		10		10		10		10
	22.3826		10		10		10		10		10
	10		10		10		10		10		10
	10		19.5036		10		10		10		10
	10		10		10		10		10		10
	16.4266		10		10		10		10		10
	10		10		10		10		10		10
	10		10		10		10		10		10
	10		10		10		10		10		10
	13.0361		10		10		10		10		10
	10		10		10		10		10		10
	18.557		10		10		10		10		10
	10		10		10		10		10		11.9438
	10		20.1189		10		10		10		10
	10		10		10		10		10		10
	19.663		17.0303		10		10		10		10
	14.5229		10		10		10		10		10
	10		10		10		10		10		10
	10		10		10		10		10		10
	10		15.4306		10		10		10		10

## Sheet: Ext_Data_Fig.2A_statistics
Dunn's multiple comparisons test	Rank sum diff.	Significant?	Summary	Adjusted P Value
healthy, EU1 vs. healthy, alpha	-7.5	No	ns	>0.9999
healthy, EU1 vs. healthy, beta	-0.5	No	ns	>0.9999
healthy, EU1 vs. healthy, gamma	-11	No	ns	>0.9999
healthy, EU1 vs. healthy, delta	-3	No	ns	>0.9999
healthy, EU1 vs. healthy, omicron	-5	No	ns	>0.9999
healthy, alpha vs. healthy, beta	7	No	ns	>0.9999
healthy, alpha vs. healthy, gamma	-3.5	No	ns	>0.9999
healthy, alpha vs. healthy, delta	4.5	No	ns	>0.9999
healthy, alpha vs. healthy, omicron	2.5	No	ns	>0.9999
healthy, beta vs. healthy, gamma	-10.5	No	ns	>0.9999
healthy, beta vs. healthy, delta	-2.5	No	ns	>0.9999
healthy, beta vs. healthy, omicron	-4.5	No	ns	>0.9999
healthy, gamma vs. healthy, delta	8	No	ns	>0.9999
healthy, gamma vs. healthy, omicron	6	No	ns	>0.9999
healthy, delta vs. healthy, omicron	-2	No	ns	>0.9999
Dunn's multiple comparisons test	Rank sum diff.	Significant?	Summary	Adjusted P Value
hematological, EU1 vs. hematological, alpha	18	No	ns	>0.9999
hematological, EU1 vs. hematological, beta	53	No	ns	0.089
hematological, EU1 vs. hematological, gamma	53	No	ns	0.089
hematological, EU1 vs. hematological, delta	53	No	ns	0.089
hematological, EU1 vs. hematological, omicron	42	No	ns	0.4383
hematological, alpha vs. hematological, beta	35	No	ns	>0.9999
hematological, alpha vs. hematological, gamma	35	No	ns	>0.9999
hematological, alpha vs. hematological, delta	35	No	ns	>0.9999
hematological, alpha vs. hematological, omicron	24	No	ns	>0.9999
hematological, beta vs. hematological, gamma	0	No	ns	>0.9999
hematological, beta vs. hematological, delta	0	No	ns	>0.9999
hematological, beta vs. hematological, omicron	-11	No	ns	>0.9999
hematological, gamma vs. hematological, delta	0	No	ns	>0.9999
hematological, gamma vs. hematological, omicron	-11	No	ns	>0.9999
hematological, delta vs. hematological, omicron	-11	No	ns	>0.9999

## Sheet: Ext_Data_Fig.2B
2-8 weeks post vacc. 2, visit #2, IC50 neutralization, normalized to 10^7 viral RNA copies
healthy, EU1	hematological, EU1	healthy, alpha	hematological, alpha	healthy, beta	hematological, beta	healthy, gamma	hematological, gamma	healthy, delta	hematological, delta	healthy, omicron	hematological, omicron
789.19	10	466.97	10	58.53	10	251.06	10	488.32	10	36.42	10
137.49	15.7558	85.62	10	48.15	10	202.65	10	54.95	10	21.81	10
218.93	15.4203	100.49	10	10	10	118.02	10	75.52	10	22.99	10
1180.78	10	369.95	10	180.76	10	462.71	10	352.27	10	26	10
174.41	10	99.28	10	50.73	10	103.95	10	100.61	10	24.61	10
122.18	10	91.34	10	41.44	10	202.18	10	91.1	10	18.2	10
1281.41	16.6079	10	10	533.78	10	1932.65	10	811.49	10		10
523.67	10	161.32	10	156.95	10	150.86	10	122.57	10	260.55	10
1082.33	14.5863	99.24	10	47.88	10	191.11	10	96.95	10	16.09	10
423.85	10	153.39	10	83.92	10	275.17	10	107.89	10	10	10
581.91	13.9789	378.37	10	66.88	10	243.08	10	79.32	10	46.85	10
127.7	10	96.13	10	46.86	10	115.3	10	92.26	10	23	10
145.42	26.4893	95.97	19.922	50.9	10	120.56	10	94.85	10	23.3	10
164.78	14.9399	106.33	10	49.46	10	111.36	10	103.07	10	27.43	10
836.77	15.7558	896.47	10	233.02	10	396.19	10	461.99	10	37.32	10
142.69	321.461	100.53	286.217	44.19	26.8874	151.89	431.47	101.9	37.4008	19.29	20.0192
1198.28	836.923	520.56	2507.78	113.27	10	364.01	804.678	205.55	341.87	38.15	13.0652
49.12	90.6183	14.9	213.863	10	10	13.98	93.6399	10	47.3837	19.89	10
499	224.551	195.53	253.239	54.35	24.075	244.49	101.535	109.94	46.761	29.99	10
162.49	123.653	111.2	195.282	64.86	10	140.16	46.3133	42.24	51.0395	10	10
1093.27	743.095	483.89	2773.58	90.1	141.386	1822.89	901.358	221.44	412.976	34.11	29.7534
	7056.55		6425.74		262.089		3400.68		2449.93		427.788
	7110.94		2810.49		228.713		1097.25		1465.9		158.322
	1859.33		2566.85		204.966		887.848		405.945		21.4392
	10		10		10		10		10		10
	17.4963		10		10		10		10		10
	16.5807		26.8252		10		10		10		10
	122.656		146.185		10		90.0514		44.3708		10
	172.788		262.714		22.9807		83.2542		45.2747		28.3069
	16345.9		3477.43		256.18		1080.79		621.673		154.075
	9506.04		25782.9		2004.46		6010.6		1993.77		1200.35
	135.71		67.8259		10		175.332		53.952		10
	202.885		121.907		10		50.7463		41.2172		10
	17762.8		2361.35		239.656		1095.98		1062.25		73.7862
	1807.65		1399.09		91.5726		858.718		424.224		47.9345
	2013.44		2500.4		106.63		998.882		492.719		30.2444
	1869.3		2585.31		216.128		839.298		488.3		44.1258
	1569.23		2297.37		64.915		888.693		488.5		24.1862
	36473.9		3063.98		194.898		984.528		423.421		132.444
	215.123		72.9325		10		41.5089		46.761		10
	530.057		155.66		12.9896		490.998		74.2392		10
	1766.86		2456.1		215.799		881.938		304.911		118.509
	2359.74		406.561		228.603		1066.01		405.142		32.8123
	770.836		550.408		15.3533		235.155		66.6466		10
	211.134		245.61		10.9651		94.6532		41.4984		10
	117.126		140.771		10		14.8903		11.6501		10
	816.979		1198.64		37.9181		827.476		38.4654		19.6011
	1961.76		2297.37		211.751		858.296		449.131		38.2667
	7008.5		11029.1		902.375		2440.21		1435.17		189.774
	86.6839		28.954		10		10		10		10
	199.621		151.722		23.0135		104.406		17.5475		10
	10		19.7866		10		10		10		10
	10		10		10		10		10		10
	2162.11		394.625		14.3465		247.23		54.9965		10
	10		10		10		10		10		10
	10		10		10		10		10		10

## Sheet: Ext_Data_Fig.2B_statistics
Dunn's multiple comparisons test	Rank sum diff.	Significant?	Summary	Adjusted P Value
healthy, EU1 vs. healthy, alpha	33	No	ns	0.0793
healthy, EU1 vs. healthy, beta	74.5	Yes	****	<0.0001
healthy, EU1 vs. healthy, gamma	22	No	ns	0.9447
healthy, EU1 vs. healthy, delta	54.5	Yes	****	<0.0001
healthy, EU1 vs. healthy, omicron	86	Yes	****	<0.0001
healthy, alpha vs. healthy, beta	41.5	Yes	**	0.0068
healthy, alpha vs. healthy, gamma	-11	No	ns	>0.9999
healthy, alpha vs. healthy, delta	21.5	No	ns	>0.9999
healthy, alpha vs. healthy, omicron	53	Yes	***	0.0001
healthy, beta vs. healthy, gamma	-52.5	Yes	***	0.0001
healthy, beta vs. healthy, delta	-20	No	ns	>0.9999
healthy, beta vs. healthy, omicron	11.5	No	ns	>0.9999
healthy, gamma vs. healthy, delta	32.5	No	ns	0.0903
healthy, gamma vs. healthy, omicron	64	Yes	****	<0.0001
healthy, delta vs. healthy, omicron	31.5	No	ns	0.1164
Dunn's multiple comparisons test	Rank sum diff.	Significant?	Summary	Adjusted P Value
hematological, EU1 vs. hematological, alpha	18	No	ns	>0.9999
hematological, EU1 vs. hematological, beta	147	Yes	****	<0.0001
hematological, EU1 vs. hematological, gamma	70.5	Yes	**	0.0055
hematological, EU1 vs. hematological, delta	108.5	Yes	****	<0.0001
hematological, EU1 vs. hematological, omicron	169	Yes	****	<0.0001
hematological, alpha vs. hematological, beta	129	Yes	****	<0.0001
hematological, alpha vs. hematological, gamma	52.5	No	ns	0.1201
hematological, alpha vs. hematological, delta	90.5	Yes	****	<0.0001
hematological, alpha vs. hematological, omicron	151	Yes	****	<0.0001
hematological, beta vs. hematological, gamma	-76.5	Yes	**	0.0017
hematological, beta vs. hematological, delta	-38.5	No	ns	0.7774
hematological, beta vs. hematological, omicron	22	No	ns	>0.9999
hematological, gamma vs. hematological, delta	38	No	ns	0.8242
hematological, gamma vs. hematological, omicron	98.5	Yes	****	<0.0001
hematological, delta vs. hematological, omicron	60.5	Yes	*	0.0337

## Sheet: Ext_Data_Fig.2C
5 months post vacc. 2, visit #3, IC50 neutralization, normalized to 10^7 viral RNA copies
healthy, EU1	hematological, EU1	healthy, alpha	hematological, alpha	healthy, beta	hematological, beta	healthy, gamma	hematological, gamma	healthy, delta	hematological, delta	healthy, omicron	hematological, omicron
1464.6	10	504.04	10	322.39	10	868.43	10	467.81	10	33.56	10
218.5	10	58.82	10	214.38	10	142.4	490.806	11.33	10	10	92.104
178.48	10	92.38	10	10	10	142.57	127.959	10	10	10	10
596.57	10	353.01	10	205.4	10	386.21	572.113	162.2	10	27.8	137.376
633.73	52.0543	446.38	79.3454	269.53	10	911.07	10	413.38	10	41.29	10
415.43	63.442	298.07	10	42.9	10	181.62	1243.19	66.89	10	10	10
552.51		382.56		245.35		844.79		148.28		28
244.98		72.81		220.83		245.37		403.13		24.76
426.75		10		222.15		218.39		53.31		10
2209.93	10	2176.78	10	196.65	10	840.14	58.5279	415.19	10	25.88	10
513.38		335.78		213.39		10		200.54		24.28
483.11	10	313.66	10	236.37	10	857.87	40.3025	398.51	10	23.7	27.0854
117.98		53.34		20.08		151.73		26.17		10
230.09	10	83.6	10	220.4	10	150.04	62.4952	83.98	10	10	23.3452
303.94	10	68.75	71.8607	93.95	10	304.69	25.6801	125.08	10	22.75	10
2354.4	65.1514	2512.71	250.778	214.71	16.9958	826.63	1252.63	399.12	10	128.86	10
228.04		329.44		75.99		170.05		98.18		14.62
70.68	92.978	14.1	135.701	13.34	23.7051	88.83	134.232	24.73	10	10	10
82.15	10	32.2	10	10.79	10	21.93	10	34.59	10	10	18.5853
502.34	970.443	169.32	1315.67	10.43	336.13	100.94	275.001	20.75	185.6	10	54.008
4568.52	99.8286	490.08	926.824	283.76	10	1006.48	205.287	599.98	10	24.98	10
	74.3584		960.786		15.0636		28.9362		10		10
	937.908		1055.29		94.3276		134.232		174.268		132.364
	10		57.3926		10		101.397		10		10
	10		10		10		114.074		10		10
	8781.83		1267.41		939.827		1071.94		218.894		557.598
	2979.39		9780.14		535.937		126.276		429.048		1630.37
	10		34.3901		10		60.3745		10		10
	68.1933		155.195		10		124.455		10		10
	10		10		10		10		10		10
	10		14.948		13.7012		205.287		33.5461		38.4302
	10		10		10		12.9258		10		10
	924.211		1276.78		64.4702		10		166.154		10
	858.716		1409.68		63.3863		88.0468		166.638		72.3791
	105.475		97.2109		10		572.113		190.497		10
	888.261		1004.4		10		10		10		158.545
	201.752		936.177		10.9893		38.2717		79.3325		10
	832.175		1187.69		25.4616		10		19.018		10
	10		10		23.4094		666.364		10		10
	53.1682		24.5962		10		88.9936		10		10
	10		10		10		40.3025		10		10
	943.473		8869.56		10		100.317		10		10

## Sheet: Ext_Data_Fig.2C_statistics
Dunn's multiple comparisons test	Rank sum diff.	Significant?	Summary	Adjusted P Value
healthy, EU1 vs. healthy, alpha	36.5	Yes	*	0.0391
healthy, EU1 vs. healthy, beta	59	Yes	****	<0.0001
healthy, EU1 vs. healthy, gamma	19	No	ns	>0.9999
healthy, EU1 vs. healthy, delta	48	Yes	**	0.0011
healthy, EU1 vs. healthy, omicron	92.5	Yes	****	<0.0001
healthy, alpha vs. healthy, beta	22.5	No	ns	0.9523
healthy, alpha vs. healthy, gamma	-17.5	No	ns	>0.9999
healthy, alpha vs. healthy, delta	11.5	No	ns	>0.9999
healthy, alpha vs. healthy, omicron	56	Yes	****	<0.0001
healthy, beta vs. healthy, gamma	-40	Yes	*	0.0145
healthy, beta vs. healthy, delta	-11	No	ns	>0.9999
healthy, beta vs. healthy, omicron	33.5	No	ns	0.0859
healthy, gamma vs. healthy, delta	29	No	ns	0.2514
healthy, gamma vs. healthy, omicron	73.5	Yes	****	<0.0001
healthy, delta vs. healthy, omicron	44.5	Yes	**	0.0036
Dunn's multiple comparisons test	Rank sum diff.	Significant?	Summary	Adjusted P Value
hematological, EU1 vs. hematological, alpha	-23	No	ns	>0.9999
hematological, EU1 vs. hematological, beta	41	No	ns	0.147
hematological, EU1 vs. hematological, gamma	-27.5	No	ns	>0.9999
hematological, EU1 vs. hematological, delta	39.5	No	ns	0.1926
hematological, EU1 vs. hematological, omicron	36	No	ns	0.3501
hematological, alpha vs. hematological, beta	64	Yes	***	0.0008
hematological, alpha vs. hematological, gamma	-4.5	No	ns	>0.9999
hematological, alpha vs. hematological, delta	62.5	Yes	**	0.0012
hematological, alpha vs. hematological, omicron	59	Yes	**	0.003
hematological, beta vs. hematological, gamma	-68.5	Yes	***	0.0002
hematological, beta vs. hematological, delta	-1.5	No	ns	>0.9999
hematological, beta vs. hematological, omicron	-5	No	ns	>0.9999
hematological, gamma vs. hematological, delta	67	Yes	***	0.0004
hematological, gamma vs. hematological, omicron	63.5	Yes	***	0.0009
hematological, delta vs. hematological, omicron	-3.5	No	ns	>0.9999

## Sheet: Ext_Data_Fig.2D
2-8 weeks post vacc. 3, visit #4, IC50 neutralization, normalized to 10^7 viral RNA copies
healthy, EU1	hematological, EU1	healthy, alpha	hematological, alpha	healthy, beta	hematological, beta	healthy, gamma	hematological, gamma	healthy, delta	hematological, delta	healthy, omicron	hematological, omicron
24952.4	10	24362.9	10	2285.48	10	3727.02	10	4390.28	10	1809.49	10
2204.57	10	2564.39	15.4	228.27	10	806.37	10	405.95	10	24.54	10
25363.3		5101.71		1911.12		8057.76		3846.34		1403.4
7440.97	10	8225.98	10	797.43	10	2765.71	10	1891.93	10	1441.88	10
22792.7	10	24075	32.91	2440.33	10	3764.17	10	4297.68	10	1696.69	10
9912.02	10	9126.71	10	158.35	10	1207.86	10	446.12	10	392.95	10
43246.1		21358		2422.93		9045.67		4193.03		5351.49
11957.1	10	5283.82	10	1130.43	10	4123.87	10	4117.91	10	1724.55	10.15
1866.4		2539.78		145.22		401.37		438.49		185.26
21388.7	10	10194.8	10	1161.29	10	3836.79	10	4315.56	10	1568.62	10
5649.49		3392.52		399.43		982.84		517.22		1135.99
2718.26		1248.97		162.62		922.47		454.96		323.15
2459.28	10	2774.81	10	456.33	10	906.85	10	496.33	10	242.92	10
	10		10		10		10		10		10
7294.36	20381.6	3647.24	8381.96	580.54	2229.24	1200.69	8344.32	1105.15	3746.82	1332.4	1018.41
	131.49		105.82		10.49		23.62		10		10
6491.72		8832.62		1276.19		3253.76		2140.4		1450.51
2544.89	322.49	2620.99	2677.88	372.4	23.51	1063.9	300	565.03	48.97	115.66	57.03
15262.9		4376.93		2082.6		8683.86		2138.19		1317.14
6430.72	214781	2748.97	224408	610.74	2640.51	774.7	10539.9	537.51	8475.76	898.44	2244.64
	70.87		70.39		10		10		10.25		10
18868.4		3226.4		367.58		1656.64		535.7		1279.32
	2529.85		96.21		211.46		814.09		54.08		24.66
	26.77		305.71		10		24.41		10		13.02
	36774.6		31818.3		17862.7		13071.6		9995.21		11106
	220.65		2796.46		10		174.09		10		10
	2162.45		2539.54		10		771.29		198.12		10
	20497.7		2958.27		2193.65		2502.02		510.92		1301.49
	220479		89603.9		25101.5		35260.6		46544.4		13415.9
	404.56		2776.69		10.73		218.63		17.46		43.47
	2284.92		122.53		64		938.68		23.29		40.56
	20662		3146.01		24.43		962.41		401.64		40.68
	15.48		10		10		10		10		10
	198091		167820		21265.9		36712		37129.2		6961.7
	2091.55		103.8		70.79		328.9		18.04		15.4
	20896.2		29065.1		3573.55		6633.92		4749.91		3169.13
	2772.62		7023.26		242.21		1053.95		4239.59		40.26
	22543		2550.65		2192.99		8703.69		488.74		1180.27
	20745.8		8139.86		224.31		1223.47		1568.45		115.3
	12440.8		13774.8		922.5		4982.86		4033.13		2198.01
	24332.7		27450.7		980.5		3757.7		4428.32		1609.88
	2582.48		2808.81		247.49		982.76		257.88		1228.22
	104723		129243		2682.14		8912.19		19927.5		1938.91
	2389.12		2491.37		323.94		991.23		401.03		1151.63
	20339.7		2677.88		2130.71		8783.36		516.97		1248.87
	2217.24		186.02		190.15		797.14		35.61		126.22
	2116.26		2206.04		30.24		431.41		443.78		62.44
	2345.08		2330.79		31.56		487.35		381.68		52.14
	193751		101656		5396.69		14264.6		36306.8		13607
	23857.9		85613.1		2211.01		8104.45		5508.02		1256.86

## Sheet: Ext_Data_Fig.2D_statistics
Dunn's multiple comparisons test	Rank sum diff.	Significant?	Summary	Adjusted P Value
healthy, EU1 vs. healthy, alpha	7	No	ns	>0.9999
healthy, EU1 vs. healthy, beta	80	Yes	****	<0.0001
healthy, EU1 vs. healthy, gamma	36	Yes	*	0.027
healthy, EU1 vs. healthy, delta	52	Yes	****	<0.0001
healthy, EU1 vs. healthy, omicron	68	Yes	****	<0.0001
healthy, alpha vs. healthy, beta	73	Yes	****	<0.0001
healthy, alpha vs. healthy, gamma	29	No	ns	0.1787
healthy, alpha vs. healthy, delta	45	Yes	**	0.0014
healthy, alpha vs. healthy, omicron	61	Yes	****	<0.0001
healthy, beta vs. healthy, gamma	-44	Yes	**	0.002
healthy, beta vs. healthy, delta	-28	No	ns	0.2278
healthy, beta vs. healthy, omicron	-12	No	ns	>0.9999
healthy, gamma vs. healthy, delta	16	No	ns	>0.9999
healthy, gamma vs. healthy, omicron	32	No	ns	0.0829
healthy, delta vs. healthy, omicron	16	No	ns	>0.9999
Dunn's multiple comparisons test	Rank sum diff.	Significant?	Summary	Adjusted P Value
hematological, EU1 vs. hematological, alpha	6	No	ns	>0.9999
hematological, EU1 vs. hematological, beta	114	Yes	****	<0.0001
hematological, EU1 vs. hematological, gamma	58	Yes	*	0.0108
hematological, EU1 vs. hematological, delta	95	Yes	****	<0.0001
hematological, EU1 vs. hematological, omicron	117	Yes	****	<0.0001
hematological, alpha vs. hematological, beta	108	Yes	****	<0.0001
hematological, alpha vs. hematological, gamma	52	Yes	*	0.0364
hematological, alpha vs. hematological, delta	89	Yes	****	<0.0001
hematological, alpha vs. hematological, omicron	111	Yes	****	<0.0001
hematological, beta vs. hematological, gamma	-56	Yes	*	0.0164
hematological, beta vs. hematological, delta	-19	No	ns	>0.9999
hematological, beta vs. hematological, omicron	3	No	ns	>0.9999
hematological, gamma vs. hematological, delta	37	No	ns	0.4641
hematological, gamma vs. hematological, omicron	59	Yes	**	0.0087
hematological, delta vs. hematological, omicron	22	No	ns	>0.9999

## Sheet: Ext_Data_Fig.2E
ratio: IC50 neutralization (normalized to 10^7 viral RNA copies) / anti-spike IgG antibody levels (BAU/mL)
healthy, 2-8 weeks post vacc. 2, visit #2	hematological, 2-8 weeks post vacc. 2, visit #2	healthy, 5 months post vacc. 2, visit #3	hematological, 5 months post vacc. 2, visit #3	healthy, 2-8 weeks post vacc. 3, visit #4	hematological, 2-8 weeks post vacc. 3, visit #4
	1.61	0.64	1.31	4.47	5.16
0.08	2.24	0.74		3.21	3.54
0.09	1.73	0.41	1.05	6.44
0.22	0.61	0.6		2.64	12.63
0.06		0.75	1.08	5.75
0.07	1.94	0.86	1.08	6.29
	2.09	0.46		10.34	0.85
0.1	0.53	0.3	1.88	3.72
0.24	1.08	0.8		0.88	12.09
0.24		4.92	4.87	7.02
0.15	2.04	0.71		1.75
0.04	0.13	0.54		2.01	0.97
0.05		0.47	2.8	2.56	7.42
0.06	4.68	0.47	2.25		3.63
	1.85	0.4		2.41
0.07	17.21	2.78			0.88
0.25		0.31		1.79
0.13	2.26	0.78		2.79	12.77
0.14		0.42	0.86	5.69
0.07	5.51	1.35		3.75	6.04
0.22
			5.96	5.05
	2.4
	1.05				10.69
	7.3		2.93
	1.48		2.41
	1.71		2.4		1.35
			2.57		14.22
	14.68		1.39		7.47
	1.52		3.52
	3.81
	2.65		0.61
	2.49				1.53
	2.81		1.93
	2.63
	2.45		0.92		4.09
	1.87				7.58
	3.32		5.31		6.83
	1.83				11.26
	1.09		0.63		2.51
	1.56
			2.24
	1.71

## Sheet: Ext_Data_Fig.2E_statistics
ratio: IC50 neutralization (normalized to 10^7 viral RNA copies) / anti-spike IgG antibody levels (BAU/mL), healthy
Dunn's multiple comparisons test	Mean rank diff.	Significant?	Summary	Adjusted P Value
visit #2 vs. visit #3	-20	Yes	***	0.0006
visit #2 vs. visit #4	-37.45	Yes	****	<0.0001
visit #3 vs. visit #4	-17.45	Yes	**	0.0031
ratio: IC50 neutralization (normalized to 10^7 viral RNA copies) / anti-spike IgG antibody levels (BAU/mL), hematological
Dunn's multiple comparisons test	Mean rank diff.	Significant?	Summary	Adjusted P Value
visit #2 vs. visit #3	3.326	No	ns	>0.9999
visit #2 vs. visit #4	-17.29	Yes	*	0.0161
visit #3 vs. visit #4	-20.61	Yes	**	0.0076
