# Supplementary material for: Potent high-avidity neutralizing antibodies and T cell responses after COVID-19 vaccination in individuals with B cell lymphoma and multiple myeloma
Source: Nat Cancer. 2022 Dec 21;4(1):81–95. doi: 10.1038/s43018-022-00502-x (PMC9886553; doi:10.1038/s43018-022-00502-x)
Supplement: Supplementary file 10 — Statistical source data. [file 43018_2022_502_MOESM10_ESM.xlsx]

## Sheet: Ext_Data_Fig.3A
IC50 neutralization, EU1, normalized to 10^7 viral RNA copies
LY untreated, 2-8 weeks post vacc. 2, visit#2	LY Rx 12-60, 2-8 weeks post vacc. 2, visit#2	LY Rx < 12, 2-8 weeks post vacc. 2, visit#2	MM untreated, 2-8 weeks post vacc. 2, visit#2	MM treated, 2-8 weeks post vacc. 2, visit#2	LY untreated, 5 months post vacc. 2, visit#3	LY Rx 12-60, 5 months post vacc. 2, visit#3	LY Rx < 12, 5 months post vacc. 2, visit#3	MM untreated, 5 months post vacc. 2, visit#3	MM treated, 5 months post vacc. 2, visit#3	LY untreated, 2-8 weeks post vacc. 3, visit#4	LY Rx 12-60, 2-8 weeks post vacc. 3, visit#4	LY Rx < 12, 2-8 weeks post vacc. 3, visit#4	MM untreated, 2-8 weeks post vacc. 3, visit#4	MM treated, 2-8 weeks post vacc. 3, visit#4
1859.33	15.7558	10	135.71	530.057		10	10	847.586		26.77	20381.6	10	198091
10	321.461	15.7558	202.885	1766.86	937.908	65.1514	10	10	30.3415	36774.6	131.49	10	2091.55	2582.48
17.4963	836.923	15.4203	17762.8	2359.74	10		10	10		220.65
16.5807	90.6183	10	1807.65	770.836	10	92.978	10	924.211	445.195	2162.45	322.49	10	20896.2	104723
	224.551	10	2013.44	211.134	8781.83	10	52.0543	858.716		20497.7		10	2772.62	2389.12
122.656	123.653	10	1869.3	117.126	2979.39	970.443	63.442	105.475	189.208	220479	214781	10	22543	20339.7
172.788	743.095	16.6079	1569.23	816.979		99.8286		888.261	10	404.56	70.87		20745.8	2217.24
16345.9	7056.55	10	36473.9	1961.76				201.752	53.1682			10	12440.8	2116.26
9506.04	7110.94	14.5863	215.123	7008.5	10	74.3584		832.175	10	2284.92	2529.85		24332.7	2345.08
		10		86.6839			10		943.473			10		193751
		13.9789		199.621
		10		10			10		932.346					23857.9
		26.4893										10
		14.9399					10					10

## Sheet: Ext_Data_Fig.3A_statistics
LY untreated
Dunn's multiple comparisons test	Mean rank diff.	Significant?	Summary	Adjusted P Value
visit #2 vs. visit #3	1.313	No	ns	>0.9999
visit #2 vs. visit #4	-4.938	No	ns	0.3817
visit #3 vs. visit #4	-6.25	No	ns	0.2217
LY Rx 12-60
Dunn's multiple comparisons test	Mean rank diff.	Significant?	Summary	Adjusted P Value
visit #2 vs. visit #3	6.063	No	ns	0.1915
visit #2 vs. visit #4	-2.389	No	ns	>0.9999
visit #3 vs. visit #4	-8.452	No	ns	0.0578
LY Rx <12
Dunn's multiple comparisons test	Mean rank diff.	Significant?	Summary	Adjusted P Value
visit #2 vs. visit #3	3.167	No	ns	0.9575
visit #2 vs. visit #4	7.5	No	ns	0.0549
visit #3 vs. visit #4	4.333	No	ns	0.6499
MM untreated
Dunn's multiple comparisons test	Mean rank diff.	Significant?	Summary	Adjusted P Value
visit #2 vs. visit #3	6.556	No	ns	0.207
visit #2 vs. visit #4	-7.917	No	ns	0.0994
visit #3 vs. visit #4	-14.47	Yes	***	0.0003
MM treated
Dunn's multiple comparisons test	Mean rank diff.	Significant?	Summary	Adjusted P Value
visit #2 vs. visit #3	5.042	No	ns	0.583
visit #2 vs. visit #4	-11.19	Yes	**	0.0086
visit #3 vs. visit #4	-16.24	Yes	***	0.0003

## Sheet: Ext_Data_Fig.3B
IC50 neutralization, alpha, normalized to 10^7 viral RNA copies
LY untreated, 2-8 weeks post vacc. 2, visit#2	LY Rx 12-60, 2-8 weeks post vacc. 2, visit#2	LY Rx < 12, 2-8 weeks post vacc. 2, visit#2	MM untreated, 2-8 weeks post vacc. 2, visit#2	MM treated, 2-8 weeks post vacc. 2, visit#2	LY untreated, 5 months post vacc. 2, visit#3	LY Rx 12-60, 5 months post vacc. 2, visit#3	LY Rx < 12, 5 months post vacc. 2, visit#3	MM untreated, 5 months post vacc. 2, visit#3	MM treated, 5 months post vacc. 2, visit#3	LY untreated, 2-8 weeks post vacc. 3, visit#4	LY Rx 12-60, 2-8 weeks post vacc. 3, visit#4	LY Rx < 12, 2-8 weeks post vacc. 3, visit#4	MM untreated, 2-8 weeks post vacc. 3, visit#4	MM treated, 2-8 weeks post vacc. 3, visit#4
2566.85	10	10	67.8259	155.66		71.8607	10	1105.5		305.71	8381.96	10	167820
10	286.217	10	121.907	2456.1	1055.29	250.778	10	14.948	100.904	31818.3	105.82	15.4	103.8	2808.81
10	2507.78	10	2361.35	406.561	57.3926		10	10		2796.46
26.8252	213.863	10	1399.09	550.408	10	135.701	10	1276.78	1261.52	2539.54	2677.88	10	29065.1	129243
	253.239	10	2500.4	245.61	1267.41	10	79.3454	1409.68		2958.27		32.91	7023.26	2491.37
146.185	195.282	10	2585.31	140.771	9780.14	1315.67	10	97.2109	567.512	89603.9	224408	10	2550.65	2677.88
262.714	2773.58	10	2297.37	1198.64		926.824		1004.4	10	2776.69	70.39		8139.86	186.02
3477.43	6425.74	10	3063.98	2297.37				936.177	24.5962			10	13774.8	2206.04
25782.9	2810.49	10	72.9325	11029.1	34.3901	960.786		1187.69	10	122.53	96.21		27450.7	2330.79
		10		28.954			10		8869.56			10		101656
		10		151.722
		10		19.7866			10		1288.6					85613.1
		19.922										10
		10					10					10

## Sheet: Ext_Data_Fig.3B_statistics
LY untreated
Dunn's multiple comparisons test	Mean rank diff.	Significant?	Summary	Adjusted P Value
visit #2 vs. visit #3	0.4583	No	ns	>0.9999
visit #2 vs. visit #4	-5.5	No	ns	0.2697
visit #3 vs. visit #4	-5.958	No	ns	0.2669
LY Rx 12-60
Dunn's multiple comparisons test	Mean rank diff.	Significant?	Summary	Adjusted P Value
visit #2 vs. visit #3	3.508	No	ns	0.8508
visit #2 vs. visit #4	0.3889	No	ns	>0.9999
visit #3 vs. visit #4	-3.119	No	ns	>0.9999
LY Rx <12
Dunn's multiple comparisons test	Mean rank diff.	Significant?	Summary	Adjusted P Value
visit #2 vs. visit #3	-0.8373	No	ns	>0.9999
visit #2 vs. visit #4	-2.337	No	ns	0.9307
visit #3 vs. visit #4	-1.5	No	ns	>0.9999
MM untreated
Dunn's multiple comparisons test	Mean rank diff.	Significant?	Summary	Adjusted P Value
visit #2 vs. visit #3	4.667	No	ns	0.5867
visit #2 vs. visit #4	-7.958	No	ns	0.0967
visit #3 vs. visit #4	-12.63	Yes	**	0.002
MM treated
Dunn's multiple comparisons test	Mean rank diff.	Significant?	Summary	Adjusted P Value
visit #2 vs. visit #3	1.792	No	ns	>0.9999
visit #2 vs. visit #4	-9.917	Yes	*	0.0248
visit #3 vs. visit #4	-11.71	Yes	*	0.014

## Sheet: Ext_Data_Fig.3C
IC50 neutralization, beta, normalized to 10^7 viral RNA copies
LY untreated, 2-8 weeks post vacc. 2, visit#2	LY Rx 12-60, 2-8 weeks post vacc. 2, visit#2	LY Rx < 12, 2-8 weeks post vacc. 2, visit#2	MM untreated, 2-8 weeks post vacc. 2, visit#2	MM treated, 2-8 weeks post vacc. 2, visit#2	LY untreated, 5 months post vacc. 2, visit#3	LY Rx 12-60, 5 months post vacc. 2, visit#3	LY Rx < 12, 5 months post vacc. 2, visit#3	MM untreated, 5 months post vacc. 2, visit#3	MM treated, 5 months post vacc. 2, visit#3	LY untreated, 2-8 weeks post vacc. 3, visit#4	LY Rx 12-60, 2-8 weeks post vacc. 3, visit#4	LY Rx < 12, 2-8 weeks post vacc. 3, visit#4	MM untreated, 2-8 weeks post vacc. 3, visit#4	MM treated, 2-8 weeks post vacc. 3, visit#4
204.966	10	10	10	12.9896		10	10	13.7012		10	2229.24	10	21265.9
10	26.8874	10	10	215.799	94.3276	16.9958	10	10	10	17862.7	10.49	10	70.79	247.49
10	10	10	239.656	228.603	10		10	64.4702		10
10	10	10	91.5726	15.3533	10	23.7051	10	63.3863	357.29	10	23.51	10	3573.55	2682.14
	24.075	10	106.63	10.9651	939.827	10	10	10		2193.65		10	242.21	323.94
10	10	10	216.128	10	535.937	336.13	10	10	23.4094	25101.5	2640.51	10	2192.99	2130.71
22.9807	141.386	10	64.915	37.9181		10		10.9893	10	10.73	10		224.31	190.15
256.18	262.089	10	194.898	211.751				25.4616	10			10	922.5	30.24
2004.46	228.713	10	10	902.375	10	15.0636		10	10	64	211.46		980.5	31.56
		10		10			10		807.103			10		5396.69
		10		23.0135
		10		10			10		108.633					2211.01
		10										10
		10					10					10

## Sheet: Ext_Data_Fig.3C_statistics
LY untreated
Dunn's multiple comparisons test	Mean rank diff.	Significant?	Summary	Adjusted P Value
visit #2 vs. visit #3	-0.4167	No	ns	>0.9999
visit #2 vs. visit #4	-2.438	No	ns	>0.9999
visit #3 vs. visit #4	-2.021	No	ns	>0.9999
LY Rx 12-60
Dunn's multiple comparisons test	Mean rank diff.	Significant?	Summary	Adjusted P Value
visit #2 vs. visit #3	1.468	No	ns	>0.9999
visit #2 vs. visit #4	-3.139	No	ns	>0.9999
visit #3 vs. visit #4	-4.607	No	ns	0.574
LY Rx <12
Dunn's multiple comparisons test	Mean rank diff.	Significant?	Summary	Adjusted P Value
visit #2 vs. visit #3	0	No	ns	>0.9999
visit #2 vs. visit #4	0	No	ns	>0.9999
visit #3 vs. visit #4	0	No	ns	>0.9999
MM untreated
Dunn's multiple comparisons test	Mean rank diff.	Significant?	Summary	Adjusted P Value
visit #2 vs. visit #3	5	No	ns	0.4843
visit #2 vs. visit #4	-9.417	Yes	*	0.0316
visit #3 vs. visit #4	-14.42	Yes	***	0.0003
MM treated
Dunn's multiple comparisons test	Mean rank diff.	Significant?	Summary	Adjusted P Value
visit #2 vs. visit #3	0.875	No	ns	>0.9999
visit #2 vs. visit #4	-9.639	Yes	*	0.0292
visit #3 vs. visit #4	-10.51	Yes	*	0.0315

## Sheet: Ext_Data_Fig.3D
IC50 neutralization, gamma, normalized to 10^7 viral RNA copies
LY untreated, 2-8 weeks post vacc. 2, visit#2	LY Rx 12-60, 2-8 weeks post vacc. 2, visit#2	LY Rx < 12, 2-8 weeks post vacc. 2, visit#2	MM untreated, 2-8 weeks post vacc. 2, visit#2	MM treated, 2-8 weeks post vacc. 2, visit#2	LY untreated, 5 months post vacc. 2, visit#3	LY Rx 12-60, 5 months post vacc. 2, visit#3	LY Rx < 12, 5 months post vacc. 2, visit#3	MM untreated, 5 months post vacc. 2, visit#3	MM treated, 5 months post vacc. 2, visit#3	LY untreated, 2-8 weeks post vacc. 3, visit#4	LY Rx 12-60, 2-8 weeks post vacc. 3, visit#4	LY Rx < 12, 2-8 weeks post vacc. 3, visit#4	MM untreated, 2-8 weeks post vacc. 3, visit#4	MM treated, 2-8 weeks post vacc. 3, visit#4
887.848	10	10	175.332	490.998		25.6801	10	205.287		24.41	8344.32	10	36712
10	431.47	10	50.7463	881.938	134.232	1252.63	490.806	12.9258	10	13071.6	23.62	10	328.9	982.76
10	804.678	10	1095.98	1066.01	101.397		127.959	10		174.09
10	93.6399	10	858.718	235.155	114.074	134.232	572.113	88.0468	10	771.29	300	10	6633.92	8912.19
	101.535	10	998.882	94.6532	1071.94	10	10	572.113		2502.02		10	1053.95	991.23
90.0514	46.3133	10	839.298	14.8903	126.276	275.001	1243.19	10	666.364	35260.6	10539.9	10	8703.69	8783.36
83.2542	901.358	10	888.693	827.476		205.287		38.2717	88.9936	218.63	10		1223.47	797.14
1080.79	3400.68	10	984.528	858.296				10	40.3025			10	4982.86	431.41
6010.6	1097.25	10	41.5089	2440.21	60.3745	28.9362		1243.19	100.317	938.68	814.09		3757.7	487.35
		10		10			58.5279		1444.78			10		14264.6
		10		104.406
		10		10			40.3025		108.341					8104.45
		10										10
		10					62.4952					10

## Sheet: Ext_Data_Fig.3D_statistics
LY untreated
Dunn's multiple comparisons test	Mean rank diff.	Significant?	Summary	Adjusted P Value
visit #2 vs. visit #3	-1	No	ns	>0.9999
visit #2 vs. visit #4	-6.125	No	ns	0.1768
visit #3 vs. visit #4	-5.125	No	ns	0.4304
LY Rx 12-60
Dunn's multiple comparisons test	Mean rank diff.	Significant?	Summary	Adjusted P Value
visit #2 vs. visit #3	2.937	No	ns	>0.9999
visit #2 vs. visit #4	-0.7778	No	ns	>0.9999
visit #3 vs. visit #4	-3.714	No	ns	0.91
LY Rx <12
Dunn's multiple comparisons test	Mean rank diff.	Significant?	Summary	Adjusted P Value
visit #2 vs. visit #3	-12.44	Yes	****	<0.0001
visit #2 vs. visit #4	0	No	ns	>0.9999
visit #3 vs. visit #4	12.44	Yes	***	0.0003
MM untreated
Dunn's multiple comparisons test	Mean rank diff.	Significant?	Summary	Adjusted P Value
visit #2 vs. visit #3	5.556	No	ns	0.3693
visit #2 vs. visit #4	-8.236	No	ns	0.0797
visit #3 vs. visit #4	-13.79	Yes	***	0.0006
MM treated
Dunn's multiple comparisons test	Mean rank diff.	Significant?	Summary	Adjusted P Value
visit #2 vs. visit #3	3.583	No	ns	>0.9999
visit #2 vs. visit #4	-8.556	No	ns	0.0676
visit #3 vs. visit #4	-12.14	Yes	**	0.0099
