# Supplementary material for: Potent high-avidity neutralizing antibodies and T cell responses after COVID-19 vaccination in individuals with B cell lymphoma and multiple myeloma
Source: Nat Cancer. 2022 Dec 21;4(1):81–95. doi: 10.1038/s43018-022-00502-x (PMC9886553; doi:10.1038/s43018-022-00502-x)
Supplement: Supplementary file 11 — Statistical source data. [file 43018_2022_502_MOESM11_ESM.xlsx]

## Sheet: Ext_Dat_Fig.4A
hematologic, 2-8 weeks post vacc. 2, visit #2
SARS-CoV S1 T-cells (SFU / 10^6 T cells)	SARS-CoV S2 T-cells (SFU / 10^6 T cells)
0.3	0.3
1.981	4.622
35.61	27.39
0.3	0.3
16.23	0.3
49.12	175.8
30.5	30.5
2.026	11.48
1.637	25.65
107.8	15.49
13.38	45.5
11.37	14.87
18.17	20.19
1.577	5.257
0.3	33.3
57.4	38.88
6.394	4.918
19.34	52.74
24.77	35.31
9.112	5.36
61.53	93.83
3.337	1.43
7.446	14.89
11.47	44.87
19.17	33.55
5.443	21.77
687.8	256.1
606.3	414.2
21.77	31.03
1.595	3.722
13.2	27.9
37.9	100
155	90.3
11	23.8
18	49.8
381	196
19.6	35.7
28.5	15.2
1.37	0.3
17.4	12.2
4.68	33.4
70.6	54.9
27.4	51
48.7	109
1.37	3.19
9.6	9.6
101	88.1
262	160
163	185
46.2	32.9
3.76	11.3
9.29	40.3
0.3	0.3

## Sheet: Ext_Dat_Fig.4B
hematologic, 2-8 weeks post vacc. 2, visit #2
SARS-CoV S1+S2 T-cells (SFU / 10^6 T cells)	HCoV-OC43 S1+S2 T-cells (SFU / 10^6 T cells)
5.832	0.3
6.602	0.3
62.99	90.38
8.433	0.3
16.23	16.23
224.9	7.694
61	0.3
13.5	18.23
27.29	7.64
123.3	40.42
58.89	88.33
26.23	0.3
38.36	9.422
6.834	44.16
34.31	26.24
96.28	6.172
11.31	4.918
72.08	9.962
60.08	59.55
14.47	12.33
155.4	51.27
4.767	27.17
22.34	215.9
56.34	34.9
52.72	9.586
27.21	40.82
943.9	34.78
1021	107
52.8	16.67
5.317	35.63
41	14.7
138	113
246	65.7
34.8	9.53
67.8	384
577	17.8
55.3	41.6
43.7	106
1.37	0.3
29.6	47.6
38.1	372
126	10.5
78.3	66.2
158	175
4.56	15.5
19.2	5.64
189	165
421	151
349	11.5
79.1	4.04
11.3	135
49.5	9.29
0.3	85.4

## Sheet: Ext_Dat_Fig.4C
hematologic
HCoV-OC43 S1+S2 T-cells, pre vacc., visit #1 (SFU per 10^6 T cells)	SARS-CoV S1+S2 T-cells, 2-8 weeks post vacc. 2, visit #2 (SFU per 10^6 T cells)
5.832	0.3
6.602	8.214
62.99	14.77
8.433	19.4
16.23	16.26
224.9	1.92
61	0.3
13.5	52.1
27.29	2.592
123.3	13.29
58.89	32.12
26.23	35.91
38.36	3.222
6.834	15.01
34.31	6.857
96.28	1.91
11.31	4.97
72.08	2.037
60.08	22.3
14.47	0.3
155.4	35.56
4.767	6.156
22.34	92.55
56.34	4.928
52.72	0.3
27.21	19.76
943.9	10.48
1021	5.095
52.8	9.417
5.317	18.61
41	9.69
138	42.1
246	40.4
34.8	6.22
67.8	183
577	8.52
55.3	14.7
43.7	63.2
1.37	54.7
29.6	18.1
38.1	544
126	14.9
78.3	56.3
158	65.5
4.56	18.4
19.2	3.18
189	60.1
421	41.7
349	10.8
79.1	3.87
11.3	0.3
49.5	0.3
0.3	4.61
