# Supplementary material for: Potent high-avidity neutralizing antibodies and T cell responses after COVID-19 vaccination in individuals with B cell lymphoma and multiple myeloma
Source: Nat Cancer. 2022 Dec 21;4(1):81–95. doi: 10.1038/s43018-022-00502-x (PMC9886553; doi:10.1038/s43018-022-00502-x)
Supplement: Supplementary file 12 — Statistical source data. [file 43018_2022_502_MOESM12_ESM.xlsx]

## Sheet: Ext_Data_Fig.5A
SARS-CoV-2 N T-cells (SFU / 10^6 T cells)
hematological, pre-vaccination, visit #1	hematological, 2-8 weeks post vacc. 2, visit #2
0	0
0	0
0	27.39
19.4	0
0	2.434
0	0
0	0
0	0
4.652	8.757
0	0
6.284	0
0	0
1.501	12.09
0	0
0	0
3.479	1.475
2.037	11.72
1.808	8.959
0	6.968
3.772	10.25
1.319	0
3.41	0
2.464	4.985
0	4.793
0	0
2.55	18.9
3.3	3.24
5.32	1.6
4.95	20.8
1.9	12.3
0	0
3.32	1.8
1.6	5.39
6.4	1.78
2.04	4.64
36.5	0
11	26.4
0	0
9.94	2.62
9.6	11.5
0	0
0	1.69
49.9	85.5
23.9	53.2
0	6.79

## Sheet: Ext_Data_Fig.5A_statistics
hematological, 2-8 weeks post vacc. 2, visit #2
vs.
hematological, pre-vaccination, visit #1
Wilcoxon matched-pairs signed rank test
P value	0.024
Exact or approximate P value?	Exact
P value summary	*
Significantly different (P < 0.05)?	Yes
One- or two-tailed P value?	Two-tailed

## Sheet: Ext_Data_Fig.5B
AdV hexon T-cells (SFU / 10^6 T cells)
healthy, pre-vaccination, visit #1	healthy, 2-8 weeks post vacc. 2, visit #2	hematological, pre-vaccination, visit #1	hematological, 2-8 weeks post vacc. 2, visit #2
		2.03672	45.1216
		22.3035	19.4992
		0	6.96835
0	5.66667	89.9851	68.1921
		0	14.3021
17	56.6667	16.0744	29.7845
100.111	24.5556	49.2831	143.082
289	274.833	5.25952	9.5858
		8.46729	10.8857
		1.3094	7.67788
9.44444	7.55556
		0	4.63125
		5.31746	6.9127
7.55556	32.1111	1.99388	28.9652
5.66667	0	0	0
360.778	190.778	6.44416	6.72997
20.7778	24.5556
		1.50085	3.67967
		0	3.02748
17	113.333	52.8544	20.0677
11.3333	32.1111	14.9091	23.1158
364.556	134.111	15.8731	0
		0	0
		14.7727	8.21672
		148.761	109.625
		0	8.11449
		0	0
		83.2176	6.75206
		7.18368	7.50176
		0	0
		7.83841	8.06903
		1.45311	9.7734
		76.6904	162.555
		412.685	229.134
		0	0
		9.95455	1.80065
		25.0232	44.7489
		30.1007	33.8991
		13.6811	0
		7.1229	21.139
		0	0
		4.9697	41.8405
		22.1765	31.8452
		26.5484	71.6304
		0	3.18925
		3.175	0
		110.074	179.981
		11.5304	62.087
		5.42272	8.83191

## Sheet: Ext_Data_Fig.5B_statistics
healthy, 2-8 weeks post vacc. 2, visit #2
vs.
healthy, pre-vaccination, visit #1
Wilcoxon matched-pairs signed rank test
P value	0.1934
Exact or approximate P value?	Exact
P value summary	ns
Significantly different (P < 0.05)?	No
One- or two-tailed P value?	Two-tailed
hematological, 2-8 weeks post vacc. 2, visit #2
vs.
hematological, pre-vaccination, visit #1
Wilcoxon matched-pairs signed rank test
P value	0.1641
Exact or approximate P value?	Exact
P value summary	ns
Significantly different (P < 0.05)?	No
One- or two-tailed P value?	Two-tailed
hematological, pre-vaccination, visit #1
vs.
healthy, pre-vaccination, visit #1
Mann Whitney test
P value	0.6394
Exact or approximate P value?	Exact
P value summary	ns
Significantly different (P < 0.05)?	No
One- or two-tailed P value?	Two-tailed
hematological, 2-8 weeks post vacc. 2, visit #2
vs.
healthy, 2-8 weeks post vacc. 2, visit #2
Mann Whitney test
P value	0.2458
Exact or approximate P value?	Exact
P value summary	ns
Significantly different (P < 0.05)?	No
One- or two-tailed P value?	Two-tailed
