# Supplementary material for: Potent high-avidity neutralizing antibodies and T cell responses after COVID-19 vaccination in individuals with B cell lymphoma and multiple myeloma
Source: Nat Cancer. 2022 Dec 21;4(1):81–95. doi: 10.1038/s43018-022-00502-x (PMC9886553; doi:10.1038/s43018-022-00502-x)
Supplement: Supplementary file 13 — Statistical source data. [file 43018_2022_502_MOESM13_ESM.xlsx]

## Sheet: Ext_Dat_Fig.6A
MM, 2-8 weeks post vacc. 2, visit #2
SARS-CoV S1+S2 T-cells (SFU per 10^6 T cells)	anti-SARS-CoV-2 IgG antibody levels (BAU/mL)
41	89.5
138	193.2
246	2433.2
34.8	1223.3
67.8	1175.7
577	1
55.3	1029.1
43.7	490.1
1.37	79.7
29.6	309.6
38.1	71
126	896.1
78.3	333.4
158	943.1
4.56	26.1
19.2	289.7
189	107.8
421	4504.9
349	1144
79.1	1
11.3	392.1
49.5	1
0.3	1

## Sheet: Ext_Dat_Fig.6B
Lymphoma, 2-8 weeks post vacc. 2, visit #2
SARS-CoV S1+S2 T-cells (SFU per 10^6 T cells)	anti-SARS-CoV-2 IgG antibody levels (BAU/mL)
5.832	1
6.602	909.5
62.99	131.9
8.433	1
16.23	3492.2
224.9	5143.6
61	10
13.5	376.2
27.29	54.3
123.3	199.4
58.89	40.4
26.23	4078.2
38.36	370.7
6.834	3667.6
34.31	399.8
96.28	1407.9
11.31	114.1
72.08	1
60.08	1
14.47	1
155.4	1
4.767	1
22.34	1
56.34	1
52.72	1
27.21	1
943.9	1
1021	1
52.8	1
5.317	1

## Sheet: Ext_Dat_Fig.6C
Lymphoma, Rx 12-60, 2-8 weeks post vacc. 3, visit #4, SARS-CoV S1+S2 T-cells (SFU per 10^6 T cells)
delta	omicron
15.2464	17.724
447.279	19.2979
88.7098	90.5118
27.3135	50.5222
103.072	83.1356
20.1437	20.1437
165.329	202.963
5.12821	8.58974
