# Supplementary material for: Potent high-avidity neutralizing antibodies and T cell responses after COVID-19 vaccination in individuals with B cell lymphoma and multiple myeloma
Source: Nat Cancer. 2022 Dec 21;4(1):81–95. doi: 10.1038/s43018-022-00502-x (PMC9886553; doi:10.1038/s43018-022-00502-x)
Supplement: Supplementary file 14 — Statistical source data. [file 43018_2022_502_MOESM14_ESM.xlsx]

## Sheet: Ext_Data_Fig.7A
SARS-CoV-2 S1+S2 T-cells (SFU / 10^6 T cells)
delta, 2-8 weeks post vacc. 2, visit #2	omicron, 2-8 weeks post vacc. 2, visit #2	delta, 5 months post vacc. 2, visit #3	omicron, 5 months post vacc. 2, visit #3	delta, 2-8 weeks post vacc. 3, visit #4	omicron, 2-8 weeks post vacc. 3, visit #4
88.6943	22.1736	45.5104	26.4428	15.2464	17.724
202.083	13.4722	379.716	14.3961	447.279	19.2979
28.5057	35.7325	32.1191	41.0857	88.7098	90.5118
18.0027	18.0027	13.7095	25.1913	27.3135	50.5222
128.019	76.2667	20.5992	36.0486	103.072	83.1356
8.80493	14.0616	9.94483	13.3012	20.1437	20.1437
201.832	126.145	94.6666	88.7069	165.329	202.963
14.7548	6.51669	8.71438	8.71438	5.12821	8.58974

## Sheet: Ext_Data_Fig.7A_statistics
delta
Dunn's multiple comparisons test	Rank sum diff.	Significant?	Summary	Adjusted P Value
visit #2 vs. visit #3	4	No	ns	0.9519
visit #2 vs. visit #4	-1	No	ns	>0.9999
visit #3 vs. visit #4	-5	No	ns	0.6339
omicron
Dunn's multiple comparisons test	Rank sum diff.	Significant?	Summary	Adjusted P Value
visit #2 vs. visit #3	-3	No	ns	>0.9999
visit #2 vs. visit #4	-9	No	ns	0.0733
visit #3 vs. visit #4	-6	No	ns	0.4008
omicron, 2-8 weeks post vacc. 2, visit #2
vs.
delta, 2-8 weeks post vacc. 2, visit #2
Mann Whitney test
P value	0.2455
Exact or approximate P value?	Exact
P value summary	ns
Significantly different (P < 0.05)?	No
One- or two-tailed P value?	Two-tailed
omicron, 5 months post vacc. 2, visit #3
vs.
delta, 5 months post vacc. 2, visit #3
Mann Whitney test
P value	0.8236
Exact or approximate P value?	Exact
P value summary	ns
Significantly different (P < 0.05)?	No
One- or two-tailed P value?	Two-tailed
omicron, 2-8 weeks post vacc. 3, visit #4
vs.
delta, 2-8 weeks post vacc. 3, visit #4
Mann Whitney test
P value	0.6653
Exact or approximate P value?	Exact
P value summary	ns
Significantly different (P < 0.05)?	No
One- or two-tailed P value?	Two-tailed

## Sheet: Ext_Data_Fig.7B
SARS-CoV-2 S1+S2 T-cells, delta+omicron (SFU / 10^6 T cells)
2-8 weeks post vacc. 2, visit #2	5 months post vacc. 2, visit #3	2-8 weeks post vacc. 3, visit #4
88.6943	45.5104	15.2464
202.083	379.716	447.279
28.5057	32.1191	88.7098
18.0027	13.7095	27.3135
128.019	20.5992	103.072
8.80493	9.94483	20.1437
201.832	94.6666	165.329
14.7548	8.71438	5.12821
22.1736	26.4428	17.724
13.4722	14.3961	19.2979
35.7325	41.0857	90.5118
18.0027	25.1913	50.5222
76.2667	36.0486	83.1356
14.0616	13.3012	20.1437
126.145	88.7069	202.963
6.51669	8.71438	8.58974

## Sheet: Ext_Data_Fig.7B_statistics
Dunn's multiple comparisons test	Rank sum diff.	Significant?	Summary	Adjusted P Value
visit #2 vs. visit #3	1	No	ns	>0.9999
visit #2 vs. visit #4	-10	No	ns	0.2313
visit #3 vs. visit #4	-11	No	ns	0.1555
