# Supplementary material for: Potent high-avidity neutralizing antibodies and T cell responses after COVID-19 vaccination in individuals with B cell lymphoma and multiple myeloma
Source: Nat Cancer. 2022 Dec 21;4(1):81–95. doi: 10.1038/s43018-022-00502-x (PMC9886553; doi:10.1038/s43018-022-00502-x)
Supplement: Supplementary file 15 — Statistical source data. [file 43018_2022_502_MOESM15_ESM.xlsx]

## Sheet: Ext_Dat_Fig.8A
	Spearman's r, avidity (%) vs. IC50 neutralization (normalized to 10^7 viral RNA copies)
	EU1	alpha	beta	gamma	delta	omicron
healthy, visit #2	-0.1218	-0.09925	-0.1166	0.08571	-0.01353	-0.3352
hematologic, visit #2	0.4474	0.7337	0.6186	0.6263	0.5702	0.6337
healthy, visit #3	0.5883	0.6468	0.6442	0.474	0.7351	0.6046
hematologic, visit #3	0.2937	0.4266	-0.04553	0.3544	0.5944	0.2776
healthy, visit #4	-0.4	-0.2545	-0.2273	-0.1	-0.2	-0.2
hematologic, visit #4	0.4067	0.4542	0.5787	0.5915	0.4626	0.5846

## Sheet: Ext_Dat_Fig.8A_statistics
	Spearman correlation, p-values, avidity (%) vs. IC50 neutralization (normalized to 10^7 viral RNA copies)
	EU1	alpha	beta	gamma	delta	omicron
healthy, visit #2	0.609	0.6772	0.6245	0.7194	0.9548	0.1606
hematologic, visit #2	0.0548	0.0004	0.0047	0.0041	0.0108	0.0036
healthy, visit #3	0.005	0.0015	0.0016	0.0299	0.0001	0.0037
hematologic, visit #3	0.3545	0.1689	0.8908	0.2566	0.0457	0.3784
healthy, visit #4	0.225	0.4511	0.5034	0.7759	0.5574	0.5574
hematologic, visit #4	0.0541	0.0295	0.0038	0.0029	0.0263	0.0034

## Sheet: Ext_Dat_Fig.8B
	Spearman's r, 2-8 weeks post vaccination #2, visit #2, hematological
	SARS-CoV-2 S1	SARS-CoV-2 S2	hCoV OC43 S1	hCoV OC43 S2	AdV hexon
anti-spike IgG	0.07555	0.04797	0.08663	-0.06777	-0.01605
avidity	0.1843	0.1684	0.2351	0.07206	0.2079
IC50 neutralization, EU1	0.1381	0.1209	0.1051	-0.09538	0.03826
IC50 neutralization, alpha	0.09138	0.06179	0.07001	-0.1184	-0.02211
IC50 neutralization, beta	0.2265	0.09573	0.1141	-0.1254	-0.00809
IC50 neutralization, gamma	0.1814	0.1642	0.1136	-0.07816	0.02073
IC50 neutralization, delta	0.1418	0.1329	0.09281	-0.1122	-0.00569
IC50 neutralization, omicron	0.2703	0.1894	0.05952	-0.01016	0.08053

## Sheet: Ext_Dat_Fig.8B_statistics
	Spearman correlation, p-values, 2-8 weeks post vaccination #2, visit #2, hematological
	SARS-CoV-2 S1	SARS-CoV-2 S2	hCoV OC43 S1	hCoV OC43 S2	AdV hexon
anti-spike IgG	0.5908	0.733	0.5374	0.6297	0.9092
avidity	0.4501	0.4907	0.3326	0.7694	0.393
IC50 neutralization, EU1	0.329	0.3932	0.4586	0.5012	0.7877
IC50 neutralization, alpha	0.5194	0.6634	0.6219	0.4033	0.8764
IC50 neutralization, beta	0.1064	0.4996	0.4206	0.3755	0.9546
IC50 neutralization, gamma	0.198	0.2448	0.4226	0.5818	0.884
IC50 neutralization, delta	0.3159	0.3475	0.5129	0.4286	0.9681
IC50 neutralization, omicron	0.0526	0.1787	0.6751	0.943	0.5704
